# Supplementary material for: SgPAL1/2 confers anthracnose resistance in Stylosanthes guianensis by modulating lignin content and monomer ratios
Source: BMC Plant Biol. 2025 Dec 24;25:1727. doi: 10.1186/s12870-025-07720-2 (PMC12729147; doi:10.1186/s12870-025-07720-2)
Supplement: Supplementary file 2 — Supplementary Material 2. [file 12870_2025_7720_MOESM2_ESM.xlsx]

## Sheet: S1
Table S1 – The Stylosanthes germplasm used in this study
Accession	Species	Preservation Unit	Core collections
TF0007	Stylosanthes guianensis	CATAS	Yes
TF0177	Stylosanthes guianensis	CATAS	Yes
TF0180	Stylosanthes guianensis	CATAS	Yes
TF0184	Stylosanthes guianensis	CATAS	Yes
TF0189	Stylosanthes guianensis	CATAS	Yes
TF0213	Stylosanthes guianensis	CATAS	Yes
TF0226	Stylosanthes guianensis	CATAS	Yes
TF0229	Stylosanthes guianensis	CATAS	Yes
TF0231	Stylosanthes guianensis	CATAS	Yes
TF0234	Stylosanthes guianensis	CATAS	Yes
TF0236	Stylosanthes guianensis	CATAS	Yes
TF0254	Stylosanthes guianensis	CATAS	Yes
TF0257	Stylosanthes guianensis	CATAS	Yes
TF0268	Stylosanthes guianensis	CATAS	Yes
TF0273	Stylosanthes guianensis	CATAS	Yes
TF0277	Stylosanthes guianensis	CATAS	Yes
Reyan No.2	Stylosanthes guianensis	CATAS	Yes
Reyan No.5	Stylosanthes guianensis	CATAS	Yes
TF0302	Stylosanthes guianensis	CATAS	Yes
TF0308	Stylosanthes guianensis	CATAS	Yes
TF0313	Stylosanthes guianensis	CATAS	Yes
TF0314	Stylosanthes guianensis	CATAS	Yes
TF0321	Stylosanthes guianensis	CATAS	Yes
TF0343	Stylosanthes guianensis	CATAS	Yes
TF0358	Stylosanthes guianensis	CATAS	Yes
TF0372	Stylosanthes guianensis	CATAS	Yes
TF0383	Stylosanthes guianensis	CATAS	Yes
TF0404	Stylosanthes guianensis	CATAS	Yes
Notes: CATAS, Chinese Academy of tropical Agricultural Sciences.

## Sheet: S2
Table S2 – Reference sequences of PAL proteins for phylogenetic tree construction
Gene name	Species names	Family names	Acession
SgPAL1	Stylosanthes guianensis	Fabaceae	PQ788608
SgPAL2	Stylosanthes guianensis	Fabaceae	PQ788609
SgPAL3	Stylosanthes guianensis	Fabaceae	PQ788610
SgPAL4	Stylosanthes guianensis	Fabaceae	PQ788611
SgPAL5	Stylosanthes guianensis	Fabaceae	PQ788612
ShPAL	Stylosanthes humilis	Fabaceae	AAA99500.1
AhPAL1	Arachis hypogaea	Fabaceae	XP_025663802.1
AhPAL2	Arachis hypogaea	Fabaceae	XP_025679728.1
AhPAL3	Arachis hypogaea	Fabaceae	XP_025667606.1
GmPAL1-1	Glycine max (Soybean)	Fabaceae	XP_003554382.1
GmPAL1-2	Glycine max (Soybean)	Fabaceae	XP_003521397.1
GmPAL1-3	Glycine max (Soybean)	Fabaceae	XP_003521396.1
GmPAL2-1	Glycine max (Soybean)	Fabaceae	KRH32543.1
GmPAL2-2	Glycine max (Soybean)	Fabaceae	XP_003556238.1
GmPAL2-3	Glycine max (Soybean)	Fabaceae	XP_003542541.1
GmPAL2-4	Glycine max (Soybean)	Fabaceae	XP_014618798.1
GmPAL3	Glycine max (Soybean)	Fabaceae	XP_003518580
MtPAL1	Medicago truncatula	Fabaceae	XP_003590471
MtPAL2	Medicago truncatula	Fabaceae	XP_003591877
MtPAL3	Medicago truncatula	Fabaceae	XP_013465318
MtPAL4	Medicago truncatula	Fabaceae	XP_003618076
MtPAL5	Medicago truncatula	Fabaceae	XP_039683519
MtPAL6	Medicago truncatula	Fabaceae	XP_039683521
MsPAL	Medicago sativa (Alfalfa)	Fabaceae	CAA41169.1
PvPAL1	Phaseolus vulgaris (Kidney bean) (French bean)	Fabaceae	P07218
PvPAL2	Phaseolus vulgaris (Kidney bean) (French bean)	Fabaceae	P19142
PvPAL3	Phaseolus vulgaris (Kidney bean) (French bean)	Fabaceae	P19143
CcPAL1	Cajanus cajan (Pigeon pea)	Fabaceae	XP_020209025.2
CcPAL2	Cajanus cajan (Pigeon pea)	Fabaceae	XP_020211856
CcPAL3	Cajanus cajan (Pigeon pea)	Fabaceae	XP_020216251.1
CcPAL4	Cajanus cajan (Pigeon pea)	Fabaceae	XP_020229671.1
CcPAL5	Cajanus cajan (Pigeon pea)	Fabaceae	XP_020234357.1
PsPAL1	Pisum sativum (Garden pea)	Fabaceae	BAA00885.1
PsPAL2	Pisum sativum (Garden pea)	Fabaceae	BAA00887.1
LjPAL1	Lotus japonicus	Fabaceae	BAF36967.1
LjPAL2	Lotus japonicus	Fabaceae	BAF36968.1
LjPAL3	Lotus japonicus	Fabaceae	BAF36969.1
LjPAL4	Lotus japonicus	Fabaceae	BAF36970.1
LjPAL5	Lotus japonicus	Fabaceae	BAF36971.1
LjPAL6	Lotus japonicus	Fabaceae	BAF36972.1
LjPAL7	Lotus japonicus	Fabaceae	BAF36973.1
LjPAL8	Lotus japonicus	Fabaceae	BAF36974.1
LjPAL9	Lotus japonicus	Fabaceae	BAF36975.1
LjPAL10	Lotus japonicus	Fabaceae	BAF36976.1
LiPAL	Leucaena leucocephala	Fabaceae	AEW43005.1
MePAL1	Manihot esculenta (Cassava)	Euphorbiaceae	OAY27082.1
MePAL2	Manihot esculenta (Cassava)	Euphorbiaceae	OAY45869.1
MePAL3	Manihot esculenta (Cassava)	Euphorbiaceae	OAY42691.1
MePAL4	Manihot esculenta (Cassava)	Euphorbiaceae	OAY40969.1
MePAL5	Manihot esculenta (Cassava)	Euphorbiaceae	OAY38853.1
MePAL6	Manihot esculenta (Cassava)	Euphorbiaceae	OAY27082.1
NtPAL1	Nicotiana tabacum	Solanaceae	XP_016435186.1
NtPAL2	Nicotiana tabacum	Solanaceae	NP_001312352.1﻿
NtPAL3	Nicotiana tabacum	Solanaceae	NP_001312473.1﻿
NtPAL4	Nicotiana tabacum	Solanaceae	NP_001311946.1
OsPAL1	Oryza sativa	Poaceae	XP_015625120.1
OsPAL2	Oryza sativa	Poaceae	XP_015625125.1
OsPAL3	Oryza sativa	Poaceae	BAS79867.1
OsPAL4	Oryza sativa	Poaceae	XP_015626729.1﻿
OsPAL5	Oryza sativa	Poaceae	XP_015635507.1﻿
OsPAL6	Oryza sativa	Poaceae	XP_015633749.1﻿
OsPAL7	Oryza sativa	Poaceae	XP_015640196.1﻿
OsPAL8	Oryza sativa	Poaceae	XP_015615944.1
OsPAL9	Oryza sativa	Poaceae	A0A0P0YAL3
AtPAL1	Arabidopsis thailana	Brassicaceae	NM_129260.3
AtPAL2	Arabidopsis thailana	Brassicaceae	NM_115186.4
AtPAL3	Arabidopsis thailana	Brassicaceae	NM_120505.4
AtPAL4	Arabidopsis thailana	Brassicaceae	NM_111869.4

## Sheet: S3
Table S3 – List of primer sequences used in the study
Description	Primer names	Forward primer (5'-3') †	Reverse primer (5'-3') †	Motif
qRT-PCR	Q-SgPAL1	GCAAACCCAGTAACTAGCCAT	CAAATTCTCGTCCAGATGCCT
qRT-PCR	Q-SgPAL2	TAGGTACCCATTGATGCCGAA	ATTCTCATAAGCCACCCTTGC
qRT-PCR	Q-SgPAL3	CGCAACCTACCCTTTGATGCAG	CTCAACTCCAATCCTTGCACT
qRT-PCR	Q-SgPAL4	AGTATCTTGCAAACCCCGTGA	TAGCCTGACAAAGAGCAACCAG
qRT-PCR	Q-SgPAL5	CTTCCCCTCAATGGCTTGGTC	TGGAAGTTACCGCCATGCAA
qRT-PCR	Q-SgUBCE1	CAGATCAAGCTGCTGACGAA	GAACAAGCGATCATCAGGTTT
qRT-PCR	Q-SgRPL19	ATCCAAGAAGATCGACAAGCACA	TTGCCTTCTCAGCCTTGGACT
Amplification	pGEX-SgPAL1	gatccccgaattcccttATGGACACTCACGCTAATAATGG	cgctcgagtcgacccACATAATGGAAGAGGAGCACCA
Amplification	pGEX-SgPAL2	gatccccgaattcccttATGGCAGCCATTCATCCAC	cgctcgagtcgacccAACTGAGATGGGAACCCCGTT
Amplification	PA7-SgPAL1	acgaacgatactcgagATGGACACTCACGCTAATAATGG	tcactagtacgtcgacACATAATGGAAGAGGAGCACCA
Amplification	PA7-SgPAL2	acgaacgatactcgagATGGCAGCCATTCATCCAC	tcactagtacgtcgacAACTGAGATGGGAACCCCGTT
Amplification	PCAMBIA2300-SgPAL1	gggtacccggggatccaATGGACACTCACGCTAATAATGG	tggtactagtgtcgacACATAATGGAAGAGGAGCACCA
Amplification	PCAMBIA2300-SgPAL2	gggtacccggggatccaATGGCAGCCATTCATCCAC	tggtactagtgtcgacAACTGAGATGGGAACCCCGTT
Amplification	pCXSN-Myc-SgPAL1	CCCCAAACATGGACACTCACG	ACCTTAAACCTAACATAATGGA
Amplification	pCXSN-Myc-SgPAL2	AATGGCAGCCATTCATCCA	TTAAACTGAGATGGGAACCCC
Amplification	AtActin7	GGTAACATTGTGCTCAGTGGTGG	GGTGCAACGACCTTAATCTTCAT
Notes: Lowercase letters in primers represent vector homology arm sequences.

## Sheet: S4
Table S4 – Summary of RNA-seq reads of differentially expressed genes post inoculation in Arabidopsis
Samples	Raw reads	Clean reads	Clean bases(giga)	GC content	Q30 (%)	DEG number (60h vs 0h)	Insgnifican genes number (60h vs 0h)
Col-0_0h	55963807	49813313	7.47	46.29	95.8
Col-0_60h	50202528	44809107	6.72	45.43	95.76	8499	11427
OE-SgPAL1 #1_0h	57221029	51585437	7.74	46.58	95.88
OE-SgPAL1 #1_60h	51294352	45748427	6.86	45.83	95.76	9614	9899
OE-SgPAL1 #2_0h	57991191	52891079	7.93	46.35	95.9
OE-SgPAL1 #2_60h	52447831	47525164	7.13	45.91	95.79	8743	11131
OE-SgPAL2 #1_0h	62936523	56946003	8.54	46.38	95.83
OE-SgPAL2 #1_60h	50593158	45342021	6.8	45.98	95.67	9903	9457
OE-SgPAL2 #2_0h	61911936	56443278	8.46	46.01	95.77
OE-SgPAL2 #2_60h	58311633	53092141	7.96	45.93	95.71	5738	13661

## Sheet: S5
Table S5– Comprehensive list of differentially expressed genes post inoculation in Arabidopsis
Gene ID	Gene name	Gene Annotation											FPKM																															60h/0h
		chr	start	end	Gene Length	KEGG	KEGG pathway	NR	Swissprot	GO	Pfam		Col-0_0h_1 _FPKM	Col-0_0h_2 _FPKM	Col-0_0h_3 _FPKM	Col-0_60h_1 _FPKM	Col-0_60h_2 _FPKM	Col-0_60h_3 _FPKM	OE-SgPAL1 #1_ 0h_1_FPKM	OE-SgPAL1 #1_ 0h_2_FPKM	OE-SgPAL1 #1_ 0h_3_FPKM	OE-SgPAL1 #1_ 60h_1_FPKM	OE-SgPAL1 #1_ 60h_2_FPKM	OE-SgPAL1 #1_ 60h_3_FPKM	OE-SgPAL1 #2_ 0h_1_FPKM	OE-SgPAL1 #2_ 0h_2_FPKM	OE-SgPAL1 #2_ 0h_3_FPKM	OE-SgPAL1 #2_ 60h_1_FPKM	OE-SgPAL1 #2_ 60h_2_FPKM	OE-SgPAL1 #2_ 60h_3_FPKM	OE-SgPAL2 #1_ 0h_1_FPKM	OE-SgPAL2 #1_ 0h_2_FPKM	OE-SgPAL2 #1_ 0h_3_FPKM	OE-SgPAL2 #1_ 60h_1_FPKM	OE-SgPAL2 #1_ 60h_2_FPKM	OE-SgPAL2 #1_ 60h_3_FPKM	OE-SgPAL2 #2_ 0h_1_FPKM	OE-SgPAL2 #2_ 0h_2_FPKM	OE-SgPAL2 #2_ 0h_3_FPKM	OE-SgPAL2 #2_ 60h_1_FPKM	OE-SgPAL2 #2_ 60h_2_FPKM	OE-SgPAL2 #2_ 60h_3_FPKM		Log2FoldChange (Col-0_1 60h/0h)	P value (Col-0_1 60h/0h)	P adj (Col-0_1 60h/0h)	Regulation (Col-0_1 60h/0h)	Log2FoldChange (OE-SgPAL1 #1 60h/0h)	P value (OE-SgPAL1 #1 60h/0h)
AT1G01010	NAC001	1	3631	5899	2269	--	--	NAC domain containing protein 1 [Arabidopsis thaliana]	NAC1_ARATH RecName: Full=NAC domain-containing protein 1 {ECO:0000303|PubMed:15029955}; Short=ANAC001 {ECO:0000303|PubMed:15029955}; AltName: Full=Protein NTM1-like 10 {ECO:0000303|PubMed:17158162};	--	PF02365.18:No apical meristem (NAM) protein		5.0939	5.6444	5.4225	17.3541	15.9931	16.3378	2.8622	2.2857	1.9717	13.0101	16.0312	11.1096	5.0747	3.5966	3.7533	11.2483	13.3098	12.7921	2.6468	3.4983	3.1861	12.1362	12.2668	11.0843	5.5248	5.2799	4.3182	13.9527	15.6962	16.6571		1.74331	2.60986e-50	1.50011e-49	up	2.58289	1.8357e-50
AT1G01030	NGA3	1	11649	13714	2066	K09287 RAV-like factor | (RefSeq) NGA3; AP2/B3-like transcriptional factor family protein (A)	--	AP2/B3-like transcriptional factor family protein [Arabidopsis thaliana]	NGA3_ARATH RecName: Full=B3 domain-containing transcription factor NGA3; AltName: Full=Protein NGATHA3;	GO:0005634,nucleus; GO:0003677,DNA binding; GO:0003700,DNA-binding transcription factor activity; GO:0009908,flower development; GO:0048366,leaf development; GO:1901371,regulation of leaf morphogenesis; GO:0006355,regulation of DNA-templated transcription; GO:0003674,molecular_function; GO:0003676,nucleic acid binding; GO:0005488,binding; GO:0097159,organic cyclic compound binding; GO:1901363,het…	PF02362.24:B3 DNA binding domain		2.2451	1.9384	1.8447	1.5642	1.2147	1.1193	1.5658	1.775	1.3423	1.4014	0.5682	1.0511	1.6407	1.4032	1.4524	1.1807	1.0971	1.0401	2.3041	2.1591	2.7284	1.1022	0.8841	0.7285	2.5348	2.1539	2.5229	1.6577	1.1827	1.898		-0.506958	0.0588545	0.0727718	false	-0.542943	0.112469
AT1G01060	LHY	1	33365	37871	4507	K12133 MYB-related transcription factor LHY | (RefSeq) LHY; Homeodomain-like superfamily protein (A)	ko04712: Circadian rhythm - plant	Homeodomain-like superfamily protein [Arabidopsis thaliana]	LHY_ARATH RecName: Full=Protein LHY {ECO:0000303|PubMed:9657154}; AltName: Full=MYB-related transcription factor LHY {ECO:0000303|PubMed:9657154}; AltName: Full=Protein LATE ELONGATED HYPOCOTYL {ECO:0000303|PubMed:9657154};	GO:0005634,nucleus; GO:0003700,DNA-binding transcription factor activity; GO:0000976,transcription cis-regulatory region binding; GO:0007623,circadian rhythm; GO:0048574,long-day photoperiodism, flowering; GO:0042754,negative regulation of circadian rhythm; GO:0043433,negative regulation of DNA-binding transcription factor activity; GO:0042752,regulation of circadian rhythm; GO:0006355,regulation…	--		11.9942	13.1659	12.0521	13.4054	13.2885	15.4304	18.1997	15.3207	15.5783	18.0658	21.9376	19.3002	17.1444	18.3691	17.5818	12.1248	12.6612	13.0493	65.5619	67.8424	65.4153	13.204	12.9452	12.9248	58.6053	59.1974	57.0847	22.2306	22.2072	22.3634		0.302814	0.000470356	0.000711444	false	0.359373	3.44733e-05
AT1G01070	UMAMIT28	1	38444	41017	2574	--	--	nodulin MtN21 /EamA-like transporter family protein [Arabidopsis thaliana]	WTR1_ARATH RecName: Full=WAT1-related protein At1g01070;	GO:0016021,integral component of membrane; GO:0005886,plasma membrane; GO:0015186,L-glutamine transmembrane transporter activity; GO:0048316,seed development; GO:0003674,molecular_function; GO:0005215,transporter activity; GO:0005342,organic acid transmembrane transporter activity; GO:0008324,cation transmembrane transporter activity; GO:0008509,anion transmembrane transporter activity; GO:000851…	PF00892.23:EamA-like transporter family		3.9661	4.4567	6.9406	3.6963	3.4227	3.1573	6.2868	3.7646	3.9458	2.8885	2.7588	2.5872	6.006	5.3943	5.6939	5.1992	4.6798	3.4452	6.8064	6.9839	6.9193	3.3782	3.8417	3.1362	8.5963	8.8675	5.7528	7.21	6.3984	6.7223		-0.459657	0.0273564	0.0351179	false	-0.67383	0.0017523
AT1G01080	AT1G01080	1	44970	47059	2090	K13126 polyadenylate-binding protein | (RefSeq) PSRP2; RNA-binding (RRM/RBD/RNP motifs) family protein (A)	ko03015: mRNA surveillance pathway; ko03018: RNA degradation	RNA-binding (RRM/RBD/RNP motifs) family protein [Arabidopsis thaliana]	ROC5_NICSY RecName: Full=33 kDa ribonucleoprotein, chloroplastic; Flags: Precursor;	GO:0009507,chloroplast; GO:0003723,RNA binding; GO:0006397,mRNA processing; GO:0003674,molecular_function; GO:0003676,nucleic acid binding; GO:0005488,binding; GO:0097159,organic cyclic compound binding; GO:1901363,heterocyclic compound binding; GO:0006139,nucleobase-containing compound metabolic process; GO:0006396,RNA processing; GO:0006725,cellular aromatic compound metabolic process; GO:00068…	PF00076.25:RNA recognition motif. (a.k.a. RRM, RBD, or RNP domain)		30.7895	32.4046	32.8697	8.2849	8.1524	7.3188	36.9909	36.7536	37.8204	8.2624	7.874	8.9193	28.6677	28.9872	29.972	9.6416	9.8371	9.6874	35.0373	32.7816	34.8737	6.8455	6.7017	6.5278	30.8771	32.8792	34.0678	12.3368	12.4969	12.5539		-1.89352	6.76499e-91	6.40247e-90	down	-2.06817	4.13824e-107
AT1G01110	IQD18	1	51953	54737	2785	--	--	IQ-domain 18 [Arabidopsis thaliana]	IQD18_ARATH RecName: Full=Protein IQ-DOMAIN 18 {ECO:0000303|PubMed:16368012}; Short=AtIQD18 {ECO:0000303|PubMed:16368012};	GO:0005737,cytoplasm; GO:0005856,cytoskeleton; GO:0016604,nuclear body; GO:0005886,plasma membrane; GO:0005516,calmodulin binding; GO:0003674,molecular_function; GO:0005488,binding; GO:0005515,protein binding; GO:0005575,cellular_component; GO:0005622,intracellular anatomical structure; GO:0110165,cellular anatomical entity; GO:0043226,organelle; GO:0043228,non-membrane-bounded organelle; GO:0043…	PF13178.9:Protein of unknown function (DUF4005)		3.1389	3.2533	3.1018	2.2498	2.5419	1.6585	4.3921	5.2219	4.9445	1.6256	1.8275	1.3763	2.6133	2.8626	3.3172	1.902	1.8762	1.1947	3.4381	3.0358	2.7071	1.8572	2.0715	1.8706	3.1667	2.8077	3.1676	3.09	3.9325	3.1645		-0.435702	0.0340621	0.0432634	false	-1.5102	1.74409e-14
AT1G01120	KCS1	1	57164	59215	2052	K15397 3-ketoacyl-CoA synthase [EC:2.3.1.199] | (RefSeq) KCS1; 3-ketoacyl-CoA synthase 1 (A)	ko00062: Fatty acid elongation; ko01100: Metabolic pathways; ko01110: Biosynthesis of secondary metabolites; ko04626: Plant-pathogen interaction	3-ketoacyl-CoA synthase 1 [Arabidopsis thaliana]	KCS1_ARATH RecName: Full=3-ketoacyl-CoA synthase 1 {ECO:0000303|PubMed:10074711}; Short=KCS-1 {ECO:0000303|PubMed:10074711}; EC=2.3.1.199 {ECO:0000269|PubMed:10074711, ECO:0000269|PubMed:16765910}; AltName: Full=Very long-chain fatty acid condensing enzyme 1 {ECO:0000303|PubMed:10074711}; Short=VLCFA condensing enzyme 1 {ECO:0000303|PubMed:10074711};	GO:0022626,cytosolic ribosome; GO:0005783,endoplasmic reticulum; GO:0005789,endoplasmic reticulum membrane; GO:0016021,integral component of membrane; GO:0016020,membrane; GO:0009922,fatty acid elongase activity; GO:0102756,very-long-chain 3-ketoacyl-CoA synthase activity; GO:0070417,cellular response to cold; GO:0009409,response to cold; GO:0009416,response to light stimulus; GO:0042761,very lon…	PF08392.15:FAE1/Type III polyketide synthase-like protein		56.211	56.3179	64.0817	17.1555	14.8006	11.8232	55.6468	67.2668	64.2855	16.3479	19.9445	19.5629	73.4866	79.1545	67.3972	15.906	13.5969	14.6808	89.8593	83.8107	86.8414	19.4689	24.0199	17.5133	89.1713	88.8221	86.8738	50.8265	63.3736	61.1264		-1.89073	4.85642e-84	4.29426e-83	down	-1.66161	1.13509e-65
AT1G01170	AT1G01170	1	73931	74737	807	--	--	ozone-responsive stress-like protein (DUF1138) [Arabidopsis thaliana]	--	GO:0016021,integral component of membrane; GO:0005575,cellular_component; GO:0016020,membrane; GO:0031224,intrinsic component of membrane; GO:0110165,cellular anatomical entity	PF06592.16:Protein of unknown function (DUF1138)		41.8702	46.3842	45.4645	79.0452	76.758	79.681	33.3645	36.449	40.0372	63.9641	65.156	71.4047	37.687	43.8113	46.2493	79.4241	70.5102	67.7603	43.452	37.5614	39.5988	64.9015	64.4456	70.7104	44.3052	48.8327	44.7944	65.4048	62.7337	66.2479		0.939477	1.7914e-25	6.45708e-25	false	0.952577	1.11798e-17
AT1G01180	AT1G01180	1	75390	76845	1456	--	--	S-adenosyl-L-methionine-dependent methyltransferases superfamily protein [Arabidopsis thaliana]	--	GO:0016021,integral component of membrane; GO:0005575,cellular_component; GO:0016020,membrane; GO:0031224,intrinsic component of membrane; GO:0110165,cellular anatomical entity	PF13578.9:Methyltransferase domain		12.2701	12.4301	12.8537	20.8131	20.7598	20.0476	11.859	12.7435	13.4367	21.2063	22.0196	21.2986	15.3178	14.4073	13.2192	21.7344	22.2128	23.6064	10.8474	10.9643	11.2547	25.4896	23.9177	25.1095	10.5824	10.9999	10.5353	21.7787	19.6208	22.5607		0.837237	1.50857e-17	4.33864e-17	false	0.846549	9.60497e-16
AT1G01190	CYP78A8	1	82984	84946	1963	K20619 cytochrome P450 family 78 subfamily A | (RefSeq) CYP78A8; cytochrome P450, family 78, subfamily A, polypeptide 8 (A)	--	cytochrome P450, family 78, subfamily A, polypeptide 8 [Arabidopsis thaliana]	C78A6_ARATH RecName: Full=Cytochrome P450 78A6; EC=1.14.-.-; AltName: Full=Protein ENHANCER OF DA1-1;	GO:0016021,integral component of membrane; GO:0020037,heme binding; GO:0005506,iron ion binding; GO:0004497,monooxygenase activity; GO:0016705,oxidoreductase activity, acting on paired donors, with incorporation or reduction of molecular oxygen; GO:0040008,regulation of growth; GO:0048316,seed development; GO:0003674,molecular_function; GO:0005488,binding; GO:0046906,tetrapyrrole binding; GO:0097…	PF00067.25:Cytochrome P450		4.1728	2.4473	3.6405	0.375	0.2478	0.5683	8.7094	3.7632	3.3148	0.489	0.3532	0.1116	2.1816	2.1217	2.0381	0.3585	0.179	0.2771	3.984	4.2329	3.4013	0.0972	0.3395	0.082	2.5262	2.2678	2.5618	0.8516	1.6727	1.1203		-2.97915	1.00584e-17	2.90707e-17	down	-3.95421	5.36077e-09
AT1G01200	RABA3	1	86486	88409	1924	K07904 Ras-related protein Rab-11A | (RefSeq) RABA3; RAB GTPase homolog A3 (A)	ko04144: Endocytosis	RAB GTPase homolog A3 [Arabidopsis thaliana]	RABA3_ARATH RecName: Full=Ras-related protein RABA3; Short=AtRABA3;	GO:0009504,cell plate; GO:0005768,endosome; GO:0010008,endosome membrane; GO:0005576,extracellular region; GO:0005794,Golgi apparatus; GO:0005634,nucleus; GO:0005525,GTP binding; GO:0003924,GTPase activity; GO:0042546,cell wall biogenesis; GO:0015031,protein transport; GO:0000166,nucleotide binding; GO:0003674,molecular_function; GO:0005488,binding; GO:0017076,purine nucleotide binding; GO:001900…	PF00071.25:Ras family		0.9228	0.9442	1.625	0.1255	0.1997	0.157	2.1928	2.0113	1.7487	0.0417	0.0854	0.2023	1.5025	1.2387	1.2624	0.1733	0.1299	0	1.591	2.1931	1.2859	0.141	0.1642	0.0396	2.0462	2.3029	1.8582	0.2544	0.56	0.3824		-2.73223	1.76483e-05	2.94611e-05	down	-4.0746	1.76224e-10
AT1G01220	FKGP	1	91342	95681	4340	K25314 fucokinase / fucose-1-phosphate guanylyltransferase [EC:2.7.1.52 2.7.7.30] | (RefSeq) FKGP; L-fucokinase/GDP-L-fucose pyrophosphorylase (A)	ko00520: Amino sugar and nucleotide sugar metabolism; ko01100: Metabolic pathways; ko01250: Biosynthesis of nucleotide sugars	L-fucokinase/GDP-L-fucose pyrophosphorylase [Arabidopsis thaliana]	FKGP_ARATH RecName: Full=Bifunctional fucokinase/fucose pyrophosphorylase; Short=AtFKGP; Includes: RecName: Full=L-fucokinase; EC=2.7.1.52; Includes: RecName: Full=Fucose-1-phosphate guanylyltransferase; EC=2.7.7.30; AltName: Full=GDP-fucose pyrophosphorylase;	GO:0005524,ATP binding; GO:0050201,fucokinase activity; GO:0047341,fucose-1-phosphate guanylyltransferase activity; GO:0046872,metal ion binding; GO:0005975,carbohydrate metabolic process; GO:0042352,GDP-L-fucose salvage; GO:0016310,phosphorylation; GO:0000166,nucleotide binding; GO:0003674,molecular_function; GO:0005488,binding; GO:0017076,purine nucleotide binding; GO:0030554,adenyl nucleotide …	PF07959.15:L-fucokinase		8.2291	8.685	8.4241	4.3969	4.8536	4.4002	8.608	8.7185	8.5111	3.1012	3.4987	3.3026	8.2566	8.1971	8.8736	4.3555	4.3903	4.5099	9.3254	8.7553	8.8802	4.1526	4.0499	3.9002	8.2317	7.4926	7.5998	4.8363	5.4804	4.8044		-0.769003	1.03163e-14	2.69361e-14	false	-1.29833	3.74498e-33
AT1G01225	AT1G01225	1	95935	97407	1473	--	--	NC domain-containing protein-like protein [Arabidopsis thaliana]	PSE1_ARATH RecName: Full=Protein LEAD-SENSITIVE 1 {ECO:0000303|PubMed:27335453}; Short=Protein Pb-SENSITIVE 1 {ECO:0000303|PubMed:27335453};	GO:0005737,cytoplasm; GO:0071284,cellular response to lead ion; GO:0015692,lead ion transport; GO:0046938,phytochelatin biosynthetic process; GO:0010288,response to lead ion; GO:0008150,biological_process; GO:0009987,cellular process; GO:0010035,response to inorganic substance; GO:0010038,response to metal ion; GO:0042221,response to chemical; GO:0050896,response to stimulus; GO:0051716,cellular …	PF04970.16:Lecithin retinol acyltransferase		3.6403	3.9365	3.6803	1.4069	1.2981	1.1879	3.5107	2.9384	3.5426	0.5144	0.7179	0.5895	4.1201	4.8798	4.4305	0.6799	0.7762	0.7509	3.2022	2.7982	2.9492	0.3688	0.7819	0.622	3.4568	3.1544	2.789	0.8145	1.046	1		-1.40993	1.49823e-06	2.68247e-06	down	-2.37105	1.26024e-10
AT1G01240	AT1G01240	1	99865	101987	2123	--	--	transmembrane protein [Arabidopsis thaliana]	--	GO:0016021,integral component of membrane; GO:0005575,cellular_component; GO:0016020,membrane; GO:0031224,intrinsic component of membrane; GO:0110165,cellular anatomical entity	--		27.6377	26.0684	25.6377	30.047	30.8593	30.9355	24.2808	24.0343	25.6763	33.3581	29.7903	30.1343	28.2444	31.8834	30.0501	33.2118	34.4058	33.6747	12.8666	14.291	14.7914	37.1813	35.5599	36.8531	16.269	15.8984	16.9786	33.4053	30.7544	30.2024		0.334831	9.88103e-07	1.79085e-06	false	0.419458	1.55431e-07
AT1G01250	AT1G01250	1	104440	105330	891	K09286 EREBP-like factor | (RefSeq) Integrase-type DNA-binding superfamily protein (A)	--	Integrase-type DNA-binding superfamily protein [Arabidopsis thaliana]	ERF23_ARATH RecName: Full=Ethylene-responsive transcription factor ERF023;	GO:0005634,nucleus; GO:0003677,DNA binding; GO:0003700,DNA-binding transcription factor activity; GO:0009873,ethylene-activated signaling pathway; GO:0003674,molecular_function; GO:0003676,nucleic acid binding; GO:0005488,binding; GO:0097159,organic cyclic compound binding; GO:1901363,heterocyclic compound binding; GO:0140110,transcription regulator activity; GO:0000160,phosphorelay signal transd…	PF00847.23:AP2 domain		4.5502	4.6048	4.0817	1.3604	0.8116	0.7977	3.9607	6.4711	4.4643	1.1872	0.2892	1.0414	7.7086	8.4919	6.2105	0.8806	1.2314	2.0422	7.0816	6.3532	5.7119	1.4012	0.3336	0.4834	8.1914	5.5956	7.2819	2.3135	1.6183	1.6836		-2.03795	1.81632e-09	3.83597e-09	down	-2.47505	3.85427e-10
AT1G01260	AT1G01260	1	108946	111699	2754	K13422 transcription factor MYC2 | (RefSeq) MYC2; Basic helix-loop-helix (bHLH) DNA-binding family protein (A)	ko04016: MAPK signaling pathway - plant; ko04075: Plant hormone signal transduction	basic helix-loop-helix (bHLH) DNA-binding superfamily protein [Arabidopsis thaliana]	BH013_ARATH RecName: Full=Transcription factor bHLH13; AltName: Full=Basic helix-loop-helix protein 13; Short=AtbHLH13; Short=bHLH 13; AltName: Full=Transcription factor EN 39; AltName: Full=bHLH transcription factor bHLH013;	GO:0005737,cytoplasm; GO:0005634,nucleus; GO:0003700,DNA-binding transcription factor activity; GO:0046983,protein dimerization activity; GO:0000976,transcription cis-regulatory region binding; GO:0010629,negative regulation of gene expression; GO:0006355,regulation of DNA-templated transcription; GO:0003674,molecular_function; GO:0140110,transcription regulator activity; GO:0005488,binding; GO:0…	PF14215.9:bHLH-MYC and R2R3-MYB transcription factors N-terminal		8.5092	8.4587	8.131	14.5431	12.5158	14.1089	8.5426	7.7447	8.4155	17.1556	16.7135	15.5339	8.6868	8.0611	8.4885	12.6872	12.0851	11.5113	7.1294	7.3198	7.3395	12.9196	13.7781	13.2924	7.5222	8.0263	7.6349	13.5207	12.7784	12.6119		0.837376	1.10096e-18	3.28787e-18	false	1.08539	2.37334e-32
AT1G01280	CYP703A2	1	112263	113947	1685	K20496 laurate 7-monooxygenase [EC:1.14.14.130] | (RefSeq) CYP703A2; cytochrome P450, family 703, subfamily A, polypeptide 2 (A)	--	cytochrome P450, family 703, subfamily A, polypeptide 2 [Arabidopsis thaliana]	C70A2_ARATH RecName: Full=Cytochrome P450 703A2 {ECO:0000303|PubMed:17496121}; EC=1.14.14.130 {ECO:0000269|PubMed:17496121}; AltName: Full=Protein DEFECTIVE IN EXINE FORMATION 2 {ECO:0000303|PubMed:17496121};	GO:0016021,integral component of membrane; GO:0052722,fatty acid in-chain hydroxylase activity; GO:0020037,heme binding; GO:0005506,iron ion binding; GO:0016709,oxidoreductase activity, acting on paired donors, with incorporation or reduction of molecular oxygen, NAD(P)H as one donor, and incorporation of one atom of oxygen; GO:0048653,anther development; GO:0002933,lipid hydroxylation; GO:005179…	PF00067.25:Cytochrome P450		0	0.313	1.3519	0	0.0301	0	0.5507	0.0271	0.1267	0.0314	0.0322	0.0305	0.0241	0.198	0.4255	0	0	0	0.0245	0	0.0676	0.0354	1.1132	0.0299	0.7363	0.3856	0.375	0.0274	0	0.9364		NA	NA	NA	NA	NA	NA
AT1G01300	AT1G01300	1	116784	118845	2062	K22683 aspartyl protease family protein [EC:3.4.23.-] | (RefSeq) Eukaryotic aspartyl protease family protein (A)	--	Eukaryotic aspartyl protease family protein [Arabidopsis thaliana]	APF2_ARATH RecName: Full=Aspartyl protease family protein 2 {ECO:0000305}; EC=3.4.23.- {ECO:0000305}; Flags: Precursor;	GO:0009505,plant-type cell wall; GO:0004190,aspartic-type endopeptidase activity; GO:0006508,proteolysis; GO:0003674,molecular_function; GO:0003824,catalytic activity; GO:0004175,endopeptidase activity; GO:0008233,peptidase activity; GO:0016787,hydrolase activity; GO:0070001,aspartic-type peptidase activity; GO:0140096,catalytic activity, acting on a protein; GO:0006807,nitrogen compound metaboli…	PF14543.9:Xylanase inhibitor N-terminal		53.8426	51.9768	52.7131	35.2713	30.8839	29.8973	59.9815	55.8399	51.2184	27.0411	25.5222	24.039	49.8513	50.5582	48.2852	26.3307	23.8438	19.8848	45.5385	43.213	39.998	21.2734	19.9876	18.3335	41.5628	38.9855	43.9352	27.7148	33.4561	30.1258		-0.600291	1.71622e-18	5.09545e-18	false	-1.03788	3.36494e-44
AT1G01310	AT1G01310	1	120154	121130	977	K13449 pathogenesis-related protein 1 | (RefSeq) CAP (Cysteine-rich secretory proteins, Antigen 5, and Pathogenesis-related 1 protein) superfamily protein (A)	ko04016: MAPK signaling pathway - plant; ko04075: Plant hormone signal transduction; ko04626: Plant-pathogen interaction	CAP (Cysteine-rich secretory proteins, Antigen 5, and Pathogenesis-related 1 protein) superfamily protein [Arabidopsis thaliana]	PR1_MEDTR RecName: Full=Pathogenesis-related protein PR-1; Flags: Precursor;	GO:0005576,extracellular region; GO:0006952,defense response; GO:0009607,response to biotic stimulus; GO:0006950,response to stress; GO:0008150,biological_process; GO:0050896,response to stimulus; GO:0005575,cellular_component; GO:0110165,cellular anatomical entity	PF00188.29:Cysteine-rich secretory protein family		1.14	1.2132	1.1293	1.2407	2.2698	2.231	0.559	0.4881	0.7063	1.7529	0.8969	1.0497	1.4613	1.4839	1.8879	0.8031	0.5883	0.9933	0.0802	0.4168	0.1847	0.5808	0.4056	0.3429	0.7546	0.858	1.1888	1.3018	0.8302	0.9055		0.847769	0.0302713	0.0386952	false	1.1609	0.023808
AT1G01340	CNGC10	1	132270	135924	3655	K05391 cyclic nucleotide gated channel, plant | (RefSeq) CNGC10; cyclic nucleotide gated channel 10 (A)	ko04626: Plant-pathogen interaction	cyclic nucleotide gated channel 10 [Arabidopsis thaliana]	CNG10_ARATH RecName: Full=Probable cyclic nucleotide-gated ion channel 10; AltName: Full=CaM-regulated potassium ion channel; AltName: Full=Cyclic nucleotide- and calmodulin-regulated ion channel 10;	GO:0016021,integral component of membrane; GO:0005886,plasma membrane; GO:0005516,calmodulin binding; GO:0030552,cAMP binding; GO:0030553,cGMP binding; GO:0005216,ion channel activity; GO:0009617,response to bacterium; GO:0051592,response to calcium ion; GO:0003674,molecular_function; GO:0005488,binding; GO:0005515,protein binding; GO:0000166,nucleotide binding; GO:0017076,purine nucleotide bindi…	PF00520.34:Ion transport protein		2.6539	3.0041	3.0426	9.7779	11.6122	11.3259	1.7361	2.3887	2.312	14.0832	14.7763	14.418	1.925	2.0747	1.6571	11.8205	11.3795	11.1102	1.3132	1.4252	0.981	15.3806	13.4261	15.4639	1.8801	1.9711	1.9981	8.3439	7.5994	7.2317		2.03391	5.22724e-59	3.39984e-58	up	2.83283	1.78219e-103
AT1G01355	AT1G01355	1	138489	139680	1192	--	--	Putative endonuclease or glycosyl hydrolase [Arabidopsis thaliana]	--	GO:0005777,peroxisome; GO:0004519,endonuclease activity; GO:1903231,mRNA base-pairing post-transcriptional repressor activity; GO:0003674,molecular_function; GO:0003824,catalytic activity; GO:0004518,nuclease activity; GO:0016787,hydrolase activity; GO:0016788,hydrolase activity, acting on ester bonds; GO:0003676,nucleic acid binding; GO:0003723,RNA binding; GO:0003729,mRNA binding; GO:0005488,bi…	PF01936.21:NYN domain		0.4567	0.3115	0.6516	3.509	3.4591	3.616	0.1914	0.2469	0.3698	1.721	1.7025	2.058	0.4834	0.4128	0.5937	1.3702	1.6067	1.6119	0.2678	0.4174	0.2878	1.6158	1.6926	2.1801	0.4198	0.4523	0.8667	2.4976	2.1555	2.979		3.01031	2.54737e-13	6.34041e-13	up	2.84204	3.20617e-07
AT1G01370	HTR12	1	143489	146479	2991	K11253 histone H3 | (RefSeq) HTR12; Histone superfamily protein (A)	--	Histone superfamily protein [Arabidopsis thaliana]	CENH3_ARATH RecName: Full=Histone H3-like centromeric protein CENH3 {ECO:0000303|PubMed:17028205}; AltName: Full=Centromeric histone CENH3 {ECO:0000303|PubMed:17028205}; AltName: Full=Centromeric histone H3 {ECO:0000303|PubMed:17028205}; AltName: Full=Histone H3-like centromeric protein HTR12 {ECO:0000303|PubMed:12034896};	GO:0000785,chromatin; GO:0000775,chromosome, centromeric region; GO:0000776,kinetochore; GO:0000786,nucleosome; GO:0005634,nucleus; GO:0003677,DNA binding; GO:0046982,protein heterodimerization activity; GO:0030527,structural constituent of chromatin; GO:0051301,cell division; GO:0034508,centromere complex assembly; GO:0009567,double fertilization forming a zygote and endosperm; GO:0051321,meioti…	PF00125.27:Core histone H2A/H2B/H3/H4		1.753	1.7938	1.9294	0.142	0.4336	0.3196	2.7394	1.5352	1.4374	0.2548	0.2028	0.1647	1.6267	1.8082	2.2089	0.3234	0.1762	0.2273	1.9606	1.6024	1.9478	0.1595	0.1392	0.2421	1.6162	1.1904	1.6209	0.6163	0.2786	0.454		-2.48281	1.02139e-09	2.18539e-09	down	-3.10608	1.73741e-11
AT1G01390	AT1G01390	1	148013	149848	1836	K08237 hydroquinone glucosyltransferase [EC:2.4.1.218] | (RefSeq) UDP-Glycosyltransferase superfamily protein (A)	--	UDP-Glycosyltransferase superfamily protein [Arabidopsis thaliana]	U72B2_ARATH RecName: Full=UDP-glycosyltransferase 72B2; EC=2.4.1.-;	GO:0005783,endoplasmic reticulum; GO:0008194,UDP-glycosyltransferase activity; GO:0003674,molecular_function; GO:0003824,catalytic activity; GO:0016740,transferase activity; GO:0016757,glycosyltransferase activity; GO:0005575,cellular_component; GO:0005622,intracellular anatomical structure; GO:0005737,cytoplasm; GO:0012505,endomembrane system; GO:0043226,organelle; GO:0043227,membrane-bounded or…	PF00201.21:UDP-glucoronosyl and UDP-glucosyl transferase		3.9068	3.6003	4.3622	0.6877	0.6039	0.8259	3.9815	3.4946	4.3993	0.9053	0.8422	0.9576	4.8758	5.1081	4.9358	1.1681	1.0529	0.881	5.5285	5.2126	4.7379	0.4636	0.3238	0.391	5.5613	4.9984	5.4535	1.6244	2.2334	1.6131		-2.36257	2.05073e-19	6.27569e-19	down	-2.04792	2.84673e-16
AT1G01420	UGT72B3	1	154367	156178	1812	K08237 hydroquinone glucosyltransferase [EC:2.4.1.218] | (RefSeq) UGT72B3; UDP-glucosyl transferase 72B3 (A)	--	UDP-glucosyl transferase 72B3 [Arabidopsis thaliana]	U72B3_ARATH RecName: Full=UDP-glycosyltransferase 72B3; EC=2.4.1.-;	GO:0005783,endoplasmic reticulum; GO:0080043,quercetin 3-O-glucosyltransferase activity; GO:0003674,molecular_function; GO:0003824,catalytic activity; GO:0008194,UDP-glycosyltransferase activity; GO:0016740,transferase activity; GO:0016757,glycosyltransferase activity; GO:0016758,hexosyltransferase activity; GO:0035251,UDP-glucosyltransferase activity; GO:0046527,glucosyltransferase activity; GO:…	PF00201.21:UDP-glucoronosyl and UDP-glucosyl transferase		8.9005	9.4345	9.2234	2.7037	2.2082	2.7458	5.7963	5.6702	5.6448	3.1133	2.5033	2.9107	9.9234	10.0265	9.3386	3.5217	3.662	2.8787	7.8078	8.1134	6.8922	2.9125	2.8432	3.2483	9.6222	10.4458	8.3328	4.5263	5.7195	6.071		-1.72452	1.63257e-27	6.16219e-27	down	-0.917745	1.87956e-07
AT1G01430	TBL25	1	156477	158823	2347	K23877 xyloglucan O-acetyltransferase | (RefSeq) TBL27; TRICHOME BIREFRINGENCE-LIKE 27 (A)	--	TRICHOME BIREFRINGENCE-LIKE 25 [Arabidopsis thaliana]	TBL25_ARATH RecName: Full=Protein trichome birefringence-like 25;	GO:0005794,Golgi apparatus; GO:0016021,integral component of membrane; GO:0016413,O-acetyltransferase activity; GO:0003674,molecular_function; GO:0003824,catalytic activity; GO:0008374,O-acyltransferase activity; GO:0016407,acetyltransferase activity; GO:0016740,transferase activity; GO:0016746,acyltransferase activity; GO:0016747,acyltransferase activity, transferring groups other than amino-acy…	PF13839.9:GDSL/SGNH-like Acyl-Esterase family found in Pmr5 and Cas1p		39.0821	39.4137	37.6265	14.9816	13.1702	14.7663	40.5153	39.309	41.2926	13.2414	14.6131	13.2502	43.5224	45.0521	42.6162	15.687	16.9673	15.2536	47.7117	47.9	49.3212	16.4339	17.2241	17.5355	40.5405	39.3655	39.3186	24.5395	29.0123	28.0099		-1.31279	1.20509e-65	8.63591e-65	down	-1.47416	6.02171e-78
AT1G01440	AT1G01440	1	159628	162953	3326	--	--	hypothetical protein (DUF3133) [Arabidopsis thaliana]	XLG1_ARATH RecName: Full=Extra-large guanine nucleotide-binding protein 1; AltName: Full=Extra-large GTP-binding protein 1; Short=Extra-large G-protein 1;	GO:0005834,heterotrimeric G-protein complex; GO:0005634,nucleus; GO:0001664,G protein-coupled receptor binding; GO:0031683,G-protein beta/gamma-subunit complex binding; GO:0005525,GTP binding; GO:0003924,GTPase activity; GO:0046872,metal ion binding; GO:0007188,adenylate cyclase-modulating G protein-coupled receptor signaling pathway; GO:0003674,molecular_function; GO:0005102,signaling receptor b…	PF11331.11:Probable zinc-ribbon domain		10.5319	10.1968	11.0892	17.9361	18.3803	18.6193	9.9462	10.9068	10.0827	18.973	20.3809	18.7923	11.3304	11.6389	10.7968	18.1131	19.0347	18.0892	9.6799	8.9076	9.2468	19.1698	18.3618	18.6845	10.6286	9.9934	9.5385	15.7612	16.2247	16.3099		0.910879	2.94346e-30	1.17892e-29	false	0.995314	3.55687e-30
AT1G01448	AT1G01448	1	163278	166353	3076	K04424 sterile alpha motif and leucine zipper containing kinase AZK [EC:2.7.11.25] | (RefSeq) Protein kinase superfamily protein (A)	--	At1g01450 [Arabidopsis thaliana]	PHY1_CERPU RecName: Full=Light-sensor Protein kinase; Includes: RecName: Full=Phytochrome; Includes: RecName: Full=Protein kinase; EC=2.7.11.1;	GO:0005886,plasma membrane; GO:0005524,ATP binding; GO:0009882,blue light photoreceptor activity; GO:0106310,protein serine kinase activity; GO:0004674,protein serine/threonine kinase activity; GO:0009584,detection of visible light; GO:0006468,protein phosphorylation; GO:0006355,regulation of DNA-templated transcription; GO:0000166,nucleotide binding; GO:0003674,molecular_function; GO:0005488,bin…	PF07714.20:Protein tyrosine and serine/threonine kinase		4.9668	3.1907	3.9903	6.562	6.324	6.8715	3.9969	3.7792	4.0487	5.1087	6.308	5.4444	4.7384	3.9686	4.1006	5.9628	5.7592	6.8806	3.1865	2.6456	3.3281	5.2799	4.7128	4.4925	2.58	3.1066	3.2061	5.1836	5.7599	5.336		0.825849	8.49747e-08	1.6391e-07	false	0.59651	4.61622e-05
AT1G01453	AT1G01453	1	166589	168088	1500	--	--	late embryogenesis abundant hydroxyproline-rich glycoprotein family protein [Arabidopsis thaliana]	--	GO:0016021,integral component of membrane; GO:0005575,cellular_component; GO:0016020,membrane; GO:0031224,intrinsic component of membrane; GO:0110165,cellular anatomical entity	--		0.0594	0.152	0.2724	0.5051	0.5464	0.8529	0.028	0.0578	0.0271	0.5037	0.5842	0.5535	0.1286	0.1208	0.0535	1.0113	0.627	0.5122	0.0523	0.0271	0	0.6431	0.4623	0.638	0.0246	0.1177	0.0534	0.8187	1.3818	0.9744		NA	NA	NA	NA	NA	NA
AT1G01470	LEA14	1	171525	172948	1424	--	--	Late embryogenesis abundant protein [Arabidopsis thaliana]	LEA14_ARATH RecName: Full=Probable desiccation-related protein LEA14;	GO:0005829,cytosol; GO:0050832,defense response to fungus; GO:0009269,response to desiccation; GO:0009644,response to high light intensity; GO:0009611,response to wounding; GO:0006950,response to stress; GO:0006952,defense response; GO:0008150,biological_process; GO:0009605,response to external stimulus; GO:0009607,response to biotic stimulus; GO:0009620,response to fungus; GO:0043207,response to…	PF03168.16:Late embryogenesis abundant protein		77.6684	75.7537	85.7567	183.592	155.853	161.349	55.1946	60.6215	62.0877	207.493	170.807	183.895	71.4472	68.6997	62.2594	132.977	121.939	122.029	59.3963	61.3587	65.7627	213.856	163.456	184.808	83.1841	89.8126	82.8346	164.991	161.821	156.767		1.1889	2.26089e-71	1.74107e-70	up	1.74448	1.44744e-102
AT1G01480	ACS2	1	175706	178406	2701	K20772 1-aminocyclopropane-1-carboxylate synthase 1/2/6 [EC:4.4.1.14] | (RefSeq) ACS2; 1-amino-cyclopropane-1-carboxylate synthase 2 (A)	ko00270: Cysteine and methionine metabolism; ko01100: Metabolic pathways; ko01110: Biosynthesis of secondary metabolites; ko04016: MAPK signaling pathway - plant	1-amino-cyclopropane-1-carboxylate synthase 2 [Arabidopsis thaliana]	1A12_ARATH RecName: Full=1-aminocyclopropane-1-carboxylate synthase 2; Short=ACC synthase 2; EC=4.4.1.14; AltName: Full=S-adenosyl-L-methionine methylthioadenosine-lyase 2;	GO:0016847,1-aminocyclopropane-1-carboxylate synthase activity; GO:0030170,pyridoxal phosphate binding; GO:0008483,transaminase activity; GO:0006520,cellular amino acid metabolic process; GO:0009693,ethylene biosynthetic process; GO:0009835,fruit ripening; GO:0003674,molecular_function; GO:0003824,catalytic activity; GO:0016829,lyase activity; GO:0016846,carbon-sulfur lyase activity; GO:0005488,b…	PF00155.24:Aminotransferase class I and II		1.745	1.3888	0.9089	55.8307	57.5323	58.3839	0.3657	0.545	1.4524	83.5429	78.7371	80.5745	1.0635	1.0078	1.0664	64.6239	65.5634	70.4703	1.0423	1.6936	1.3265	86.9598	81.9222	83.2793	3.1371	3.6056	3.5441	22.9261	22.0287	22.8962		5.53761	2.94797e-148	4.61347e-147	up	6.75651	3.39433e-32
AT1G01490	AT1G01490	1	180017	182749	2733	--	--	Heavy metal transport/detoxification superfamily protein [Arabidopsis thaliana]	HIP39_ARATH RecName: Full=Heavy metal-associated isoprenylated plant protein 39 {ECO:0000303|PubMed:21072340, ECO:0000303|PubMed:23368984}; Short=AtHIP39 {ECO:0000303|PubMed:21072340, ECO:0000303|PubMed:23368984}; Flags: Precursor;	GO:0046872,metal ion binding; GO:0003674,molecular_function; GO:0005488,binding; GO:0043167,ion binding; GO:0043169,cation binding	PF00403.29:Heavy-metal-associated domain		37.6871	39.3368	38.052	92.4186	86.4468	84.2312	37.1517	34.7549	36.2563	90.6827	82.853	83.7125	41.5847	46.9054	41.7817	95.0108	92.1293	92.3769	36.0223	36.7776	35.8849	79.8622	69.1609	76.1282	39.2485	41.0467	38.9773	65.7587	63.4741	67.7373		1.316	2.06703e-121	2.63127e-120	up	1.33606	4.46372e-102
AT1G01520	ASG4	1	190408	192436	2029	K12134 circadian clock associated 1 | (RefSeq) CCA1; circadian clock associated 1 (A)	ko04712: Circadian rhythm - plant	Homeodomain-like superfamily protein [Arabidopsis thaliana]	RVE3_ARATH RecName: Full=Protein REVEILLE 3; AltName: Full=Myb transcription factor LHY-CCA1-like3; AltName: Full=Myb-related protein ASG4; AltName: Full=Protein ALTERED SEED GERMINATION 4; AltName: Full=Transcription factor ASG4;	GO:0005634,nucleus; GO:0003677,DNA binding; GO:0003700,DNA-binding transcription factor activity; GO:0003674,molecular_function; GO:0003676,nucleic acid binding; GO:0005488,binding; GO:0097159,organic cyclic compound binding; GO:1901363,heterocyclic compound binding; GO:0140110,transcription regulator activity; GO:0005575,cellular_component; GO:0005622,intracellular anatomical structure; GO:00432…	PF00249.34:Myb-like DNA-binding domain		1.8236	2.354	2.7019	1.6539	2.0036	1.5517	1.7196	1.1466	2.0959	1.5225	1.4606	1.7222	3.2317	2.9387	2.3231	1.9763	2.0399	1.9352	9.5261	9.8477	9.3191	1.8225	1.4661	2.1395	8.2868	7.5572	8.0454	4.06	3.0078	3.5121		-0.280035	0.301634	0.337555	false	0.00870839	0.977716
AT1G01540	AT1G01540	1	195645	198787	3143	K13430 serine/threonine-protein kinase PBS1 [EC:2.7.11.1] | (RefSeq) PBS1; Protein kinase superfamily protein (A)	ko04626: Plant-pathogen interaction	Protein kinase superfamily protein [Arabidopsis thaliana]	Y1154_ARATH RecName: Full=Probable serine/threonine-protein kinase At1g01540; EC=2.7.11.1;	GO:0016021,integral component of membrane; GO:0005886,plasma membrane; GO:0005524,ATP binding; GO:0106310,protein serine kinase activity; GO:0004674,protein serine/threonine kinase activity; GO:0046777,protein autophosphorylation; GO:0000166,nucleotide binding; GO:0003674,molecular_function; GO:0005488,binding; GO:0017076,purine nucleotide binding; GO:0030554,adenyl nucleotide binding; GO:0032553…	PF00069.28:Protein kinase domain		33.3689	31.4015	33.9267	16.6465	17.1444	17.6605	37.6538	39.4194	37.1624	18.2524	17.8218	17.4555	36.6975	35.0126	36.1371	16.6055	19.0507	16.1419	43.4844	42.736	44.0362	21.1752	21.3761	19.9404	42.0586	39.0886	41.6691	31.865	37.2497	35.4761		-0.816221	1.95962e-29	7.71687e-29	false	-1.00824	5.58773e-41
AT1G01550	BPS1	1	199527	201775	2249	--	--	BPS1-like protein (DUF793) [Arabidopsis thaliana]	BPS1_ARATH RecName: Full=Protein BPS1, chloroplastic; AltName: Full=Protein BYPASS 1; Flags: Precursor;	GO:0009507,chloroplast; GO:0009793,embryo development ending in seed dormancy; GO:0048364,root development; GO:0048367,shoot system development; GO:0000003,reproduction; GO:0003006,developmental process involved in reproduction; GO:0007275,multicellular organism development; GO:0008150,biological_process; GO:0009790,embryo development; GO:0009791,post-embryonic development; GO:0010154,fruit devel…	PF05633.14:Protein ROH1-like		164.695	158.992	161.332	243.163	259.238	253.754	146.075	145.731	150.069	276.319	297.913	293.332	169.297	171.515	161.243	260.36	254.535	258.478	136.959	141.528	139.127	261.513	268.629	287.68	146.772	153.565	148.456	209.814	219.541	218.756		0.764088	6.03857e-68	4.47047e-67	false	1.05857	1.38592e-87
AT1G01560	MPK11	1	202103	204440	2338	K20600 mitogen-activated protein kinase 4 [EC:2.7.11.24] | (RefSeq) MPK4; MAP kinase 4 (A)	ko04016: MAPK signaling pathway - plant; ko04626: Plant-pathogen interaction	MAP kinase 11 [Arabidopsis thaliana]	MPK11_ARATH RecName: Full=Mitogen-activated protein kinase 11; Short=AtMPK11; Short=MAP kinase 11; EC=2.7.11.24;	GO:0005737,cytoplasm; GO:0005829,cytosol; GO:0005634,nucleus; GO:0005524,ATP binding; GO:0004707,MAP kinase activity; GO:0106310,protein serine kinase activity; GO:0004674,protein serine/threonine kinase activity; GO:0035556,intracellular signal transduction; GO:0006468,protein phosphorylation; GO:0009737,response to abscisic acid; GO:0000166,nucleotide binding; GO:0003674,molecular_function; GO:…	PF00069.28:Protein kinase domain		21.8179	22.8184	20.6082	44.9585	48.0252	46.334	9.98	10.8144	11.6408	34.9969	40.3317	40.0095	7.2245	7.1098	5.9887	31.9838	31.8355	31.7495	4.6655	5.5093	4.5118	35.9892	30.7995	32.7045	16.6754	16.3065	15.6691	41.4142	40.5733	41.8359		1.21842	2.0214e-65	1.4439e-64	up	1.91428	1.00908e-86
AT1G01570	AT1G01570	1	204935	207642	2708	--	--	transferring glycosyl group transferase (DUF604) [Arabidopsis thaliana]	--	GO:0016021,integral component of membrane; GO:0008375,acetylglucosaminyltransferase activity; GO:0003674,molecular_function; GO:0003824,catalytic activity; GO:0008194,UDP-glycosyltransferase activity; GO:0016740,transferase activity; GO:0016757,glycosyltransferase activity; GO:0016758,hexosyltransferase activity; GO:0005575,cellular_component; GO:0016020,membrane; GO:0031224,intrinsic component o…	PF04646.15:Protein of unknown function, DUF604		1.3945	1.306	1.0405	0.6163	0.5626	0.4525	0.9806	0.9429	0.7321	0.5611	0.4922	0.6736	0.9621	1.1297	1.2125	0.6382	0.6098	0.4934	1.2267	1.0802	1.0723	0.3613	0.2102	0.2031	1.3493	1.5682	1.8697	0.6282	0.741	0.5713		-1.07469	0.00362652	0.00507962	down	-0.530008	0.184024
AT1G01590	FRO1	1	214150	217734	3585	K00521 ferric-chelate reductase [EC:1.16.1.7] | (RefSeq) FRO1; ferric reduction oxidase 1 (A)	--	ferric reduction oxidase 1 [Arabidopsis thaliana]	FRO1_ARATH RecName: Full=Probable ferric reduction oxidase 1; Short=AtFRO1; EC=1.16.1.7; AltName: Full=Ferric-chelate reductase 1;	GO:0016021,integral component of membrane; GO:0005886,plasma membrane; GO:0140618,ferric-chelate reductase (NADH) activity; GO:0000293,ferric-chelate reductase activity; GO:0046872,metal ion binding; GO:0006811,ion transport; GO:0003674,molecular_function; GO:0003824,catalytic activity; GO:0016491,oxidoreductase activity; GO:0016722,oxidoreductase activity, acting on metal ions; GO:0016723,oxidor…	PF08030.15:Ferric reductase NAD binding domain		2.6656	1.9111	2.2113	0.3465	0.0735	0.0542	1.1207	1.0408	1.3921	0.0576	0.1768	0.0558	2.6616	2.8144	2.445	0.1196	0.2389	0.1387	1.389	2.1107	1.5681	0.0649	0.0755	0.1641	1.3064	1.446	1.1753	0.2507	0.6525	0.4691		-3.72577	3.18601e-07	5.95531e-07	down	-3.54287	3.48627e-12
AT1G01600	CYP86A4	1	218834	221286	2453	K15398 fatty acid omega-hydroxylase [EC:1.14.-.-] | (RefSeq) CYP86A4; cytochrome P450, family 86, subfamily A, polypeptide 4 (A)	ko00073: Cutin, suberine and wax biosynthesis; ko01100: Metabolic pathways	cytochrome P450, family 86, subfamily A, polypeptide 4 [Arabidopsis thaliana]	C86A4_ARATH RecName: Full=Cytochrome P450 86A4; EC=1.14.14.1;	GO:0016021,integral component of membrane; GO:0018685,alkane 1-monooxygenase activity; GO:0070330,aromatase activity; GO:0020037,heme binding; GO:0005506,iron ion binding; GO:0006631,fatty acid metabolic process; GO:0003674,molecular_function; GO:0003824,catalytic activity; GO:0004497,monooxygenase activity; GO:0016491,oxidoreductase activity; GO:0016705,oxidoreductase activity, acting on paired …	PF00067.25:Cytochrome P450		3.759	5.5145	6.0159	0.2609	0.5603	0.6935	3.8883	5.076	4.2983	0.8673	0.2663	0.2102	5.0994	4.3688	5.2302	0.7656	0.6298	0.6615	5.8879	4.8911	5.5936	0.171	0.4265	0.2472	5.6807	5.432	7.1205	1.5482	2.3083	1.5896		-3.20507	5.74773e-31	2.33591e-30	down	-3.22084	1.02495e-07
AT1G01610	GPAT4	1	221642	224351	2710	K13508 glycerol-3-phosphate acyltransferase [EC:2.3.1.15 2.3.1.198] | (RefSeq) GPAT4; glycerol-3-phosphate acyltransferase 4 (A)	ko00561: Glycerolipid metabolism; ko00564: Glycerophospholipid metabolism; ko01100: Metabolic pathways; ko01110: Biosynthesis of secondary metabolites	glycerol-3-phosphate acyltransferase 4 [Arabidopsis thaliana]	GPAT4_ARATH RecName: Full=Glycerol-3-phosphate 2-O-acyltransferase 4; Short=AtGPAT4; EC=2.3.1.198; AltName: Full=Glycerol-3-phosphate acyltransferase 4;	GO:0016021,integral component of membrane; GO:0016020,membrane; GO:0090447,glycerol-3-phosphate 2-O-acyltransferase activity; GO:0016791,phosphatase activity; GO:0102419,sn-2-glycerol-3-phosphate omega-OH-C22:0-CoA acyl transferase activity; GO:0010143,cutin biosynthetic process; GO:0008654,phospholipid biosynthetic process; GO:0003674,molecular_function; GO:0003824,catalytic activity; GO:0008374…	PF12710.10:haloacid dehalogenase-like hydrolase		26.3219	30.5265	29.5592	8.9889	9.0578	8.3839	27.2329	29.3234	24.9761	9.7794	9.7654	10.8326	29.8458	30.2676	30.0737	10.8107	9.7353	9.8769	37.3087	35.8571	33.5513	10.7512	11.531	9.5406	34.9182	31.7089	34.4067	21.9522	23.4941	24.552		-1.5865	1.18028e-61	7.9842e-61	down	-1.33765	3.59691e-40
AT1G01620	PIP1C	1	225665	227543	1879	K09872 aquaporin PIP | (RefSeq) PIP1C; plasma membrane intrinsic protein 1C (A)	--	plasma membrane intrinsic protein 1C [Arabidopsis thaliana]	PIP13_ARATH RecName: Full=Aquaporin PIP1-3; Short=AtPIP1;3; AltName: Full=Plasma membrane intrinsic protein 1c; Short=PIP1c; AltName: Full=Transmembrane protein B; Short=TMP-B;	GO:0005576,extracellular region; GO:0016021,integral component of membrane; GO:0005886,plasma membrane; GO:0015250,water channel activity; GO:0009414,response to water deprivation; GO:0006833,water transport; GO:0003674,molecular_function; GO:0005215,transporter activity; GO:0005372,water transmembrane transporter activity; GO:0015267,channel activity; GO:0015318,inorganic molecular entity transm…	PF00230.23:Major intrinsic protein		247.811	244.301	265.593	450.32	431.972	387.709	275.285	308.359	282.209	273.373	312.493	310.135	271.896	278.481	263.499	297.696	346.885	303.573	295.535	265.222	279.132	347.226	454.752	359.034	267.667	232.339	236.451	369.953	401.32	375.329		0.868055	8.35604e-58	5.33213e-57	false	0.133855	0.05047
AT1G01630	AT1G01630	1	228799	230979	2181	K26544 phosphatidylinositol/phosphatidylcholine transfer protein | (RefSeq) Sec14p-like phosphatidylinositol transfer family protein (A)	--	Sec14p-like phosphatidylinositol transfer family protein [Arabidopsis thaliana]	SFH8_ARATH RecName: Full=Phosphatidylinositol/phosphatidylcholine transfer protein SFH8; AltName: Full=Protein SEC FOURTEEN HOMOLOGS 8; Short=AtSFH8;	GO:0000139,Golgi membrane; GO:0005886,plasma membrane; GO:0015031,protein transport; GO:0006810,transport; GO:0008104,protein localization; GO:0008150,biological_process; GO:0009987,cellular process; GO:0033036,macromolecule localization; GO:0045184,establishment of protein localization; GO:0051179,localization; GO:0051234,establishment of localization; GO:0051641,cellular localization; GO:007072…	PF00650.23:CRAL/TRIO domain		32.8642	37.2961	35.5026	13.4889	14.0484	12.7514	35.6487	37.6359	36.8017	13.1457	13.9055	11.6889	34.8814	36.5457	38.9054	14.3939	13.7775	13.9982	34.5268	36.2363	34.6302	14.3883	12.7609	14.9479	34.2195	33.2621	32.8204	23.3972	27.237	25.2006		-1.26831	6.19937e-43	3.15141e-42	down	-1.42291	3.22827e-49
AT1G01640	AT1G01640	1	230908	232630	1723	K10523 speckle-type POZ protein | (RefSeq) BTB/POZ domain-containing protein (A)	--	unnamed protein product [Arabidopsis thaliana]	Y1164_ARATH RecName: Full=BTB/POZ domain-containing protein At1g01640;	GO:0016567,protein ubiquitination; GO:0006807,nitrogen compound metabolic process; GO:0008150,biological_process; GO:0008152,metabolic process; GO:0019538,protein metabolic process; GO:0032446,protein modification by small protein conjugation; GO:0036211,protein modification process; GO:0043170,macromolecule metabolic process; GO:0043412,macromolecule modification; GO:0044238,primary metabolic pr…	PF00651.34:BTB/POZ domain		6.2515	5.749	6.1693	17.5382	16.8256	15.4444	3.4699	2.233	2.5233	10.2886	11.0779	12.274	5.0717	4.8687	4.2377	9.8016	9.5124	10.0911	3.1673	4.1231	2.6606	9.2227	9.4146	9.647	3.9939	4.7412	2.8455	11.0621	10.4446	9.5648		1.57725	1.43686e-30	5.7922e-30	up	2.12107	7.97877e-28
AT1G01650	SPPL4	1	232840	237905	5066	K09597 signal peptide peptidase-like 2B [EC:3.4.23.-] | (RefSeq) SPPL4; SIGNAL PEPTIDE PEPTIDASE-LIKE 4 (A)	--	SIGNAL PEPTIDE PEPTIDASE-LIKE 4 [Arabidopsis thaliana]	SIPL4_ARATH RecName: Full=Signal peptide peptidase-like 4; Short=AtSPPL4; EC=3.4.23.-; Flags: Precursor;	GO:0010008,endosome membrane; GO:0030660,Golgi-associated vesicle membrane; GO:0071458,integral component of cytoplasmic side of endoplasmic reticulum membrane; GO:0071556,integral component of lumenal side of endoplasmic reticulum membrane; GO:0005765,lysosomal membrane; GO:0042500,aspartic endopeptidase activity, intramembrane cleaving; GO:0033619,membrane protein proteolysis; GO:0003674,molecu…	PF04258.16:Signal peptide peptidase		14.3288	14.6782	14.4902	56.2653	53.0649	52.8561	13.5268	16.2433	15.5283	53.4576	50.2136	52.373	16.5053	18.2267	15.6425	47.1112	49.1013	47.6276	13.9675	13.9593	15.1289	49.7278	47.5295	49.9802	14.9745	14.3167	14.231	33.5899	31.9894	30.9754		2.02178	1.48557e-237	4.16838e-236	up	1.86852	3.93491e-114
AT1G01680	PUB54	1	246262	248440	2179	--	--	plant U-box 54 [Arabidopsis thaliana]	PUB54_ARATH RecName: Full=U-box domain-containing protein 54; EC=2.3.2.27; AltName: Full=Plant U-box protein 54; AltName: Full=RING-type E3 ubiquitin transferase PUB54 {ECO:0000305};	GO:0004842,ubiquitin-protein transferase activity; GO:0003674,molecular_function; GO:0003824,catalytic activity; GO:0016740,transferase activity; GO:0019787,ubiquitin-like protein transferase activity; GO:0140096,catalytic activity, acting on a protein	PF04564.18:U-box domain		9.8712	10.7536	11.6701	9.829	11.656	13.2934	0.9556	1.6435	1.6071	13.6638	16.8485	16.0044	5.4937	4.7712	4.0537	10.3555	11.6646	13.1154	0.5283	1.1665	0.7906	11.2348	10.5166	11.0863	3.7886	3.717	3.6103	9.3112	7.4404	10.499		0.23083	0.111339	0.132715	false	3.55001	1.13473e-66
AT1G01690	PRD3	1	249041	252522	3482	--	--	putative recombination initiation defects 3 [Arabidopsis thaliana]	PRD3_ARATH RecName: Full=Putative recombination initiation defects 3 {ECO:0000303|PubMed:19763177}; Short=AtPRD3 {ECO:0000303|PubMed:19763177};	GO:0005634,nucleus; GO:0070192,chromosome organization involved in meiotic cell cycle; GO:0048236,plant-type sporogenesis; GO:0000003,reproduction; GO:0006996,organelle organization; GO:0007049,cell cycle; GO:0008150,biological_process; GO:0009987,cellular process; GO:0016043,cellular component organization; GO:0022402,cell cycle process; GO:0022414,reproductive process; GO:0051276,chromosome org…	PF05405.17:Mitochondrial ATP synthase B chain precursor (ATP-synt_B)		3.6687	2.9934	3.6288	1.1689	0.986	0.9946	3.6404	3.1732	2.9054	0.9217	0.8045	1.1302	3.4889	2.8774	3.302	1.0135	0.6749	0.8488	3.1006	2.6083	2.1175	0.7025	1.1464	0.8242	3.7298	2.6358	2.8885	1.4635	1.5279	1.4284		-1.58647	1.04799e-10	2.3398e-10	down	-1.67549	1.2107e-10
AT1G01720	ATAF1	1	267993	269819	1827	--	--	NAC (No Apical Meristem) domain transcriptional regulator superfamily protein [Arabidopsis thaliana]	NAC2_ARATH RecName: Full=NAC domain-containing protein 2; Short=ANAC002;	GO:0005634,nucleus; GO:0003700,DNA-binding transcription factor activity; GO:0019900,kinase binding; GO:0000976,transcription cis-regulatory region binding; GO:0071456,cellular response to hypoxia; GO:0009788,negative regulation of abscisic acid-activated signaling pathway; GO:0009611,response to wounding; GO:0003674,molecular_function; GO:0140110,transcription regulator activity; GO:0005488,bind…	PF02365.18:No apical meristem (NAM) protein		46.223	44.2913	44.175	231.847	225.553	233.773	32.9636	31.3401	31.2581	320.773	288.717	291.952	37.8158	39.7154	38.4245	261.246	265.415	272.78	50.9026	55.8022	52.1874	299.838	271.327	282.05	61.1233	68.3832	55.2906	154.5	161.621	148.877		2.48301	0	0	up	3.32403	0
AT1G01725	AT1G01725	1	269792	270859	1068	--	--	adenylosuccinate synthetase [Arabidopsis thaliana]	--	--	--		2.6549	3.2259	3.0438	13.9199	11.4909	12.9714	1.7994	2.7448	3.1745	15.289	14.1099	15.2783	4.5269	5.6528	3.2108	12.6626	12.9405	13.027	2.4084	2.2751	1.9492	11.6243	9.7782	15.3271	2.5398	2.8757	2.5358	9.3925	6.1254	9.7414		2.22731	9.3951e-20	2.8996e-19	up	2.61471	7.44456e-25
AT1G01730	AT1G01730	1	270797	272189	1393	--	--	hypothetical protein AT1G01730 [Arabidopsis thaliana]	--	--	--		24.5277	20.6039	24.2035	88.1017	82.36	83.053	20.8829	17.4203	18.5481	88.8301	80.7398	80.3732	23.9189	26.0789	26.0622	78.4811	81.974	80.2646	15.2571	16.1945	15.5897	97.0444	93.1966	90.5882	19.4931	21.0099	18.0345	59.321	57.2941	54.4667		1.99296	1.25995e-150	2.01612e-149	up	2.22325	2.72594e-157
AT1G01770	AT1G01770	1	278600	282891	4292	--	--	propionyl-CoA carboxylase [Arabidopsis thaliana]	--	--	PF07287.14:Acyclic terpene utilisation family protein AtuA		10.1774	9.7427	8.9392	40.52	39.8318	41.5444	8.7487	8.2618	8.5549	40.4734	42.2416	42.0149	8.9931	9.6065	10.3915	43.9222	41.1922	40.8957	7.1555	7.0416	7.1065	43.4022	42.1175	42.0548	8.0484	8	6.9419	21.6987	21.7053	20.4376		2.2032	7.3617e-188	1.51508e-186	up	2.37241	7.26384e-208
AT1G01780	PLIM2b	1	282761	284245	1485	--	--	Contains similarity to mRNA for transcription factor L2 from Arabidopsis thaliana gb|X91398. It contains LIM domain containing proteins PF|00412. ESTs gb|T13084 and gb|T42925 come from this gene [Arabidopsis thaliana]	PLI2B_ARATH RecName: Full=LIM domain-containing protein PLIM2b {ECO:0000305}; AltName: Full=Pollen-expressed LIM protein 2B {ECO:0000305};	GO:0005737,cytoplasm; GO:0005856,cytoskeleton; GO:0005886,plasma membrane; GO:0051015,actin filament binding; GO:0046872,metal ion binding; GO:0000976,transcription cis-regulatory region binding; GO:0051017,actin filament bundle assembly; GO:0003674,molecular_function; GO:0003779,actin binding; GO:0005488,binding; GO:0005515,protein binding; GO:0008092,cytoskeletal protein binding; GO:0044877,pro…	PF00412.25:LIM domain		16.9383	14.4676	15.0569	65.083	59.0404	61.1114	11.9905	13.8965	13.9187	63.8869	61.6445	55.441	14.9578	15.4883	16.6969	60.1048	58.258	60.4607	9.8915	10.9293	11.724	58.4397	54.6538	64.4151	12.7189	12.2166	12.028	29.2858	34.4547	31.6643		2.11877	1.56117e-115	1.87698e-114	up	2.26849	4.19532e-103
AT1G01790	KEA1	1	284350	291203	6854	K26731 K+:H+ antiporter | (RefSeq) CHX20; cation/H+ exchanger 20 (A)	--	K+ efflux antiporter 1 [Arabidopsis thaliana]	KEA1_ARATH RecName: Full=K(+) efflux antiporter 1, chloroplastic {ECO:0000303|PubMed:11500563}; Short=AtKEA1 {ECO:0000303|PubMed:11500563}; Flags: Precursor;	GO:0009507,chloroplast; GO:0009941,chloroplast envelope; GO:0031969,chloroplast membrane; GO:0005576,extracellular region; GO:0016021,integral component of membrane; GO:0016020,membrane; GO:0015386,potassium:proton antiporter activity; GO:0009658,chloroplast organization; GO:0010109,regulation of photosynthesis; GO:0003674,molecular_function; GO:0005215,transporter activity; GO:0005451,monovalent…	PF00999.24:Sodium/hydrogen exchanger family		35.6969	35.5828	35.401	6.4716	7.519	6.2352	45.9353	46.2736	45.0241	6.315	7.4109	6.7406	34.787	34.4987	35.6983	9.8668	8.9425	9.0603	43.2925	43.0291	43.9162	7.4932	7.8629	8.2672	39.0152	37.6148	38.171	18.8269	18.5443	19.0418		-2.27578	8.75561e-225	2.26531e-223	down	-2.66032	8.88196e-304
AT1G01800	AT1G01800	1	293246	295086	1841	K15095 (+)-neomenthol dehydrogenase [EC:1.1.1.208] | (RefSeq) SDR1; NAD(P)-binding Rossmann-fold superfamily protein (A)	ko00902: Monoterpenoid biosynthesis; ko01110: Biosynthesis of secondary metabolites	NAD(P)-binding Rossmann-fold superfamily protein [Arabidopsis thaliana]	SDR1_ARATH RecName: Full=(+)-neomenthol dehydrogenase {ECO:0000303|PubMed:18599651}; EC=1.1.1.- {ECO:0000269|PubMed:21169366}; EC=1.1.1.208 {ECO:0000269|PubMed:18599651}; AltName: Full=Menthone:neomenthol reductase; AltName: Full=Short-chain dehydrogenase/reductase 1; Short=AtSDR1;	GO:0005737,cytoplasm; GO:0047501,(+)-neomenthol dehydrogenase activity; GO:0006952,defense response; GO:0003674,molecular_function; GO:0003824,catalytic activity; GO:0016491,oxidoreductase activity; GO:0016614,oxidoreductase activity, acting on CH-OH group of donors; GO:0016616,oxidoreductase activity, acting on the CH-OH group of donors, NAD or NADP as acceptor; GO:0006950,response to stress; GO…	PF00106.28:short chain dehydrogenase		49.9053	48.7492	47.2885	79.5885	82.031	82.7715	45.2301	46.1135	44.6805	80.8752	80.8497	84.2813	49.4773	43.2242	46.0807	80.484	87.9799	82.5684	45.8592	48.114	47.6505	84.7094	88.5666	89.415	48.6629	45.0459	46.7364	67.4504	64.4646	69.2664		0.867565	1.04187e-44	5.46935e-44	false	0.94078	1.63909e-43
AT1G01810	AT1G01810	1	295207	295859	653	--	--	hypothetical protein AT1G01810 [Arabidopsis thaliana]	--	--	--		1.0916	0.6981	0.8135	1.7016	1.9195	1.5964	0.6434	0.3319	0.3729	1.3884	1.3419	1.2714	1.0636	1.3183	1.2895	0.4005	1.4402	1.0527	0.6002	0.686	0.7186	1.0428	1.062	0.513	1.2983	0.473	0.552	0.8731	0.8281	1.2959		1.12716	0.0240644	0.0310479	up	NA	NA
AT1G01820	PEX11C	1	296001	298334	2334	--	--	peroxin 11c [Arabidopsis thaliana]	PX11C_ARATH RecName: Full=Peroxisomal membrane protein 11C; AltName: Full=Peroxin-11C; Short=AtPEX11c;	GO:0005576,extracellular region; GO:0005779,integral component of peroxisomal membrane; GO:0005778,peroxisomal membrane; GO:0005777,peroxisome; GO:0009506,plasmodesma; GO:0042802,identical protein binding; GO:0016559,peroxisome fission; GO:0007031,peroxisome organization; GO:0044375,regulation of peroxisome size; GO:0003674,molecular_function; GO:0005488,binding; GO:0005515,protein binding; GO:00…	PF05648.17:Peroxisomal biogenesis factor 11 (PEX11)		41.6924	40.2051	40.3121	122.304	123.232	124.246	35.6865	34.5576	33.9313	121.653	116.322	126.733	43.0195	40.5679	39.8759	131.76	123.335	124.609	24.9366	26.0417	24.5683	129.638	127.099	128.504	28.1863	29.9266	28.6574	84.9371	76.6588	81.439		1.72087	1.83289e-199	4.1074e-198	up	1.89439	2.15654e-172
AT1G01900	SBTI1.1	1	310169	313130	2962	K25898 CO(2)-response secreted protease | (RefSeq) ATSBT5.2; Subtilisin-like serine endopeptidase family protein (A)	--	subtilase family protein [Arabidopsis thaliana]	SBT11_ARATH RecName: Full=Subtilisin-like protease SBT1.1 {ECO:0000303|PubMed:16193095}; EC=3.4.21.- {ECO:0000305}; AltName: Full=Subtilase subfamily 1 member 1 {ECO:0000303|PubMed:16193095}; Short=AtSBT1.1 {ECO:0000303|PubMed:16193095}; Flags: Precursor;	GO:0031012,extracellular matrix; GO:0005576,extracellular region; GO:0004252,serine-type endopeptidase activity; GO:0006508,proteolysis; GO:0003674,molecular_function; GO:0003824,catalytic activity; GO:0004175,endopeptidase activity; GO:0008233,peptidase activity; GO:0008236,serine-type peptidase activity; GO:0016787,hydrolase activity; GO:0017171,serine hydrolase activity; GO:0140096,catalytic a…	PF00082.25:Subtilase family		2.1703	2.9552	2.696	0.8331	1.2574	0.9452	3.2391	4.6062	3.1294	0.2125	0.2768	0.8055	5.2247	4.7097	4.4605	0.622	0.6413	1.1943	4.0438	3.1399	3.3229	0.2394	0.304	0.2019	4.157	2.8771	3.641	0.9589	1.037	1.0475		-1.24169	2.4112e-07	4.53255e-07	down	-2.99299	4.13099e-07
AT1G01970	AT1G01970	1	338241	340088	1848	--	--	Tetratricopeptide repeat (TPR)-like superfamily protein [Arabidopsis thaliana]	PPR1_ARATH RecName: Full=Pentatricopeptide repeat-containing protein At1g01970;	--	PF01535.23:PPR repeat		15.2414	15.649	16.584	6.2912	7.7527	7.4265	18.942	16.7576	17.185	6.6865	7.2644	6.1973	14.577	16.3741	15.1717	6.5459	7.0581	6.6448	19.9619	21.6245	19.0393	7.7323	7.0684	6.5483	18.5816	19.4028	19.065	9.7464	10.1714	9.4023		-1.02068	4.44435e-18	1.30283e-17	down	-1.30649	1.33994e-29
AT1G01980	AT1G01980	1	340108	342040	1933	K22395 cinnamyl-alcohol dehydrogenase [EC:1.1.1.195] | (RefSeq) MEE23; FAD-binding Berberine family protein (A)	ko00940: Phenylpropanoid biosynthesis; ko01100: Metabolic pathways; ko01110: Biosynthesis of secondary metabolites	FAD-binding Berberine family protein [Arabidopsis thaliana]	BBE1_ARATH RecName: Full=Berberine bridge enzyme-like 1 {ECO:0000303|PubMed:26037923}; Short=AtBBE-like 1 {ECO:0000303|PubMed:26037923}; EC=1.1.1.- {ECO:0000250|UniProtKB:O64743}; AltName: Full=Protein SIMILAR TO ELECTRON CAREER 1A {ECO:0000305}; Short=AtSEC1A {ECO:0000305}; Flags: Precursor;	GO:0005576,extracellular region; GO:0005794,Golgi apparatus; GO:0009505,plant-type cell wall; GO:0005886,plasma membrane; GO:0071949,FAD binding; GO:0016899,oxidoreductase activity, acting on the CH-OH group of donors, oxygen as acceptor; GO:0000166,nucleotide binding; GO:0003674,molecular_function; GO:0005488,binding; GO:0036094,small molecule binding; GO:0043167,ion binding; GO:0043168,anion bi…	PF01565.26:FAD binding domain		1.9821	2.3584	1.6277	1.2803	2.1947	2.6475	1.3258	1.1438	0.6929	0.5472	0.6933	0.7832	2.1359	1.711	1.9707	0.9471	0.5406	0.2719	0.3244	0.295	0.2427	0.4404	0.2306	0.5941	1.2586	1.0271	1.2639	0.5219	0.3264	0.597		0.164329	0.555445	0.591078	false	-0.551367	0.15242
AT1G02050	LAP6	1	359117	360746	1630	K00660 chalcone synthase [EC:2.3.1.74] | (RefSeq) TT4; Chalcone and stilbene synthase family protein (A)	ko00941: Flavonoid biosynthesis; ko00960: Tropane, piperidine and pyridine alkaloid biosynthesis; ko01100: Metabolic pathways; ko01110: Biosynthesis of secondary metabolites; ko04712: Circadian rhythm - plant	Chalcone and stilbene synthase family protein [Arabidopsis thaliana]	PKSA_ARATH RecName: Full=Type III polyketide synthase A {ECO:0000303|PubMed:19043200}; Short=PKS-A; EC=2.3.1.- {ECO:0000305|PubMed:19043200}; AltName: Full=Hydroxyalkyl alpha-pyrone synthase PKS-A {ECO:0000303|PubMed:21193570}; AltName: Full=Protein LESS ADHESIVE POLLEN 6 {ECO:0000303|PubMed:20442277};	GO:0005783,endoplasmic reticulum; GO:0016747,acyltransferase activity, transferring groups other than amino-acyl groups; GO:0090439,tetraketide alpha-pyrone synthase activity; GO:0009813,flavonoid biosynthetic process; GO:0010584,pollen exine formation; GO:0030639,polyketide biosynthetic process; GO:0080110,sporopollenin biosynthetic process; GO:0003674,molecular_function; GO:0003824,catalytic ac…	PF00195.22:Chalcone and stilbene synthases, N-terminal domain		5.757	7.7262	10.8259	13.381	10.5181	12.031	8.4023	4.7574	5.9302	10.0084	10.744	10.338	5.3369	8.1788	6.0929	11.5142	11.4336	10.4242	5.675	4.8658	5.3673	8.4384	14.2498	8.4519	4.7632	6.9046	6.8398	11.5627	12.7864	16.9592		0.684496	9.81835e-05	0.00015592	false	0.794176	2.85412e-06
AT1G02060	AT1G02060	1	360918	363142	2225	K17710 pentatricopeptide repeat domain-containing protein 1 | (RefSeq) Tetratricopeptide repeat (TPR)-like superfamily protein (A)	--	Tetratricopeptide repeat (TPR)-like superfamily protein [Arabidopsis thaliana]	PPR2_ARATH RecName: Full=Pentatricopeptide repeat-containing protein At1g02060, chloroplastic; Flags: Precursor;	GO:0009507,chloroplast; GO:0005575,cellular_component; GO:0005622,intracellular anatomical structure; GO:0005737,cytoplasm; GO:0009536,plastid; GO:0043226,organelle; GO:0043227,membrane-bounded organelle; GO:0043229,intracellular organelle; GO:0043231,intracellular membrane-bounded organelle; GO:0110165,cellular anatomical entity	PF13041.9:PPR repeat family		2.8433	3.4421	3.1404	5.8792	5.8066	5.9844	3.5309	2.2212	2.7181	5.1162	6	4.9165	2.8441	3.2784	3.1358	5.501	5.8471	5.4339	2.5011	2.9102	2.5469	3.7492	4.0297	4.0433	2.8495	3.1529	2.718	6.3275	6.3185	5.4109		1.03001	9.68536e-12	2.25464e-11	up	1.00834	2.31424e-08
AT1G02065	SPL8	1	365165	367443	2279	--	--	squamosa promoter binding protein-like 8 [Arabidopsis thaliana]	SPL8_ARATH RecName: Full=Squamosa promoter-binding-like protein 8;	GO:0005737,cytoplasm; GO:0005634,nucleus; GO:0003677,DNA binding; GO:0046872,metal ion binding; GO:0048653,anther development; GO:0030154,cell differentiation; GO:0009554,megasporogenesis; GO:0009556,microsporogenesis; GO:0003674,molecular_function; GO:0003676,nucleic acid binding; GO:0005488,binding; GO:0097159,organic cyclic compound binding; GO:1901363,heterocyclic compound binding; GO:0043167…	PF03110.17:SBP domain		3.8282	3.049	2.8849	1.0322	1.0972	1.2325	3.2587	1.9934	2.168	0.7252	0.8619	0.5444	2.993	1.8097	3.7994	1.1661	0.5339	0.5822	2.8942	2.6103	3.0009	0.3163	0.5062	0.3556	3.0646	1.6804	2.2695	1.7519	1.2348	1.3935		-1.41212	1.49981e-09	3.18033e-09	down	-1.71179	9.28265e-09
AT1G02070	AT1G02070	1	370195	371090	896	--	--	zinc ion-binding protein [Arabidopsis thaliana]	--	--	--		0.9599	1.3867	1.1394	1.0242	1.5886	0.7807	1.4377	0.9341	0.8745	0.5107	0.2613	0	1.6139	1.6078	1.7279	0.5304	0.6622	0.5638	0.7451	0.5678	0.5947	0.2158	0.2511	0.6065	0.3738	0.8947	0.5076	0.6115	0.6282	1.17		0.0835781	0.866201	0.880028	false	NA	NA
AT1G02100	SBI1	1	389812	392816	3005	K15451 tRNA wybutosine-synthesizing protein 4 [EC:2.1.1.290 2.3.1.231] | (RefSeq) SBI1; Leucine carboxyl methyltransferase (A)	--	Leucine carboxyl methyltransferase [Arabidopsis thaliana]	LCMT1_ARATH RecName: Full=Leucine carboxyl methyltransferase 1 homolog {ECO:0000305}; EC=2.1.1.233 {ECO:0000269|PubMed:21558554}; AltName: Full=Protein SUPPRESSOR OF BRI1 {ECO:0000303|PubMed:21558554}; AltName: Full=[Phosphatase 2A protein]-leucine-carboxy methyltransferase 1 {ECO:0000305};	GO:0005737,cytoplasm; GO:0016020,membrane; GO:0008757,S-adenosylmethionine-dependent methyltransferase activity; GO:0032259,methylation; GO:1900458,negative regulation of brassinosteroid mediated signaling pathway; GO:0003674,molecular_function; GO:0003824,catalytic activity; GO:0008168,methyltransferase activity; GO:0016740,transferase activity; GO:0016741,transferase activity, transferring one-…	PF04072.17:Leucine carboxyl methyltransferase		27.1969	25.224	23.7771	63.0716	63.8291	65.1177	24.0944	21.9628	22.4865	61.6015	59.1233	60.7811	25.733	25.0372	27.1606	57.2999	64.5552	59.5133	23.2685	23.2711	21.4052	64.8939	56.7858	60.6578	25.5589	24.5969	24.7281	56.6037	55.8616	51.5714		1.4577	1.6686e-92	1.60201e-91	up	1.49152	1.16943e-90
AT1G02110	AT1G02110	1	392831	395528	2698	--	--	bZIP domain class transcription factor (DUF630 and DUF632) [Arabidopsis thaliana]	NRG2_ARATH RecName: Full=Nitrate regulatory gene2 protein {ECO:0000303|PubMed:26744214}; Short=NRG2 protein {ECO:0000303|PubMed:26744214};	GO:0005634,nucleus; GO:0071249,cellular response to nitrate; GO:0015706,nitrate transmembrane transport; GO:0071705,nitrogen compound transport; GO:0010167,response to nitrate; GO:1901698,response to nitrogen compound; GO:0008150,biological_process; GO:0009987,cellular process; GO:0010035,response to inorganic substance; GO:0042221,response to chemical; GO:0050896,response to stimulus; GO:0051716…	PF04782.15:Protein of unknown function (DUF632)		13.9201	12.9237	14.286	7.9885	6.9999	6.7576	17.1931	14.9501	14.4184	5.7465	6.8161	6.268	13.0899	12.2959	14.7466	6.397	7.1802	6.5705	15.5305	16.3496	15.6139	5.0764	6.2081	6.1625	14.7031	13.976	15.1791	9.4768	10.7684	9.8737		-0.797381	4.05764e-14	1.03796e-13	false	-1.21892	4.16996e-28
AT1G02170	MC1	1	411664	413554	1891	K22684 metacaspase-1 [EC:3.4.22.-] | (RefSeq) MC1; metacaspase 1 (A)	--	metacaspase 1 [Arabidopsis thaliana]	MCA1_ARATH RecName: Full=Metacaspase-1; Short=AtMC1; EC=3.4.22.-; AltName: Full=Metacaspase 1b; Short=AtMCP1b; AltName: Full=Protein LSD ONE LIKE 3;	GO:0004197,cysteine-type endopeptidase activity; GO:0006952,defense response; GO:0043068,positive regulation of programmed cell death; GO:0006508,proteolysis; GO:0003674,molecular_function; GO:0003824,catalytic activity; GO:0004175,endopeptidase activity; GO:0008233,peptidase activity; GO:0008234,cysteine-type peptidase activity; GO:0016787,hydrolase activity; GO:0140096,catalytic activity, actin…	PF00656.25:Caspase domain		21.9229	21.8041	22.8954	40.2382	37.7423	43.4338	18.9645	20.9737	19.4413	46.9674	51.0825	48.0955	21.354	20.8268	19.2615	42.8615	40.7618	41.7461	15.8004	15.9418	17.0149	46.3445	44.7912	44.6207	17.9861	17.3929	17.0857	28.4129	28.9737	31.4393		0.989191	1.2345e-33	5.31411e-33	false	1.38433	5.57421e-61
AT1G02180	AT1G02180	1	413522	414649	1128	--	--	ferredoxin-like protein [Arabidopsis thaliana]	--	--	--		4.1073	5.0927	3.9887	1.8077	2.5097	1.2849	4.9666	5.4542	3.6539	0.6556	1.9567	1.0064	4.2687	4.226	4.9579	1.0212	1.0767	0.9649	4.7607	5.0354	4.3846	1.0463	1.8267	0.4671	3.5982	4.9767	3.2145	1.2368	2.1015	1.6687		-1.11304	0.000247093	0.000381551	down	-1.87809	1.6891e-07
AT1G02190	AT1G02190	1	415074	418027	2954	K15404 aldehyde decarbonylase [EC:4.1.99.5] | (RefSeq) Fatty acid hydroxylase superfamily (A)	ko00073: Cutin, suberine and wax biosynthesis; ko01110: Biosynthesis of secondary metabolites	Fatty acid hydroxylase superfamily [Arabidopsis thaliana]	CERL1_ARATH RecName: Full=Protein CER1-like 1;	GO:0005789,endoplasmic reticulum membrane; GO:0016021,integral component of membrane; GO:0016020,membrane; GO:0000254,C-4 methylsterol oxidase activity; GO:0005506,iron ion binding; GO:0016491,oxidoreductase activity; GO:0016126,sterol biosynthetic process; GO:0003674,molecular_function; GO:0003824,catalytic activity; GO:0004497,monooxygenase activity; GO:0016705,oxidoreductase activity, acting o…	PF12076.11:WAX2 C-terminal domain		4.5059	4.6107	5.529	0.8514	0.5271	0.6908	2.8709	2.528	2.0895	0.2983	0.0939	0.0667	4.1662	2.8278	5.0054	0.2145	0.0238	0.3316	2.7674	5.0836	3.963	0.0517	0.2482	0.218	4.2655	3.196	3.0106	0.8192	1.1701	0.9287		-2.70377	2.49629e-30	1.00204e-29	down	-3.94247	2.92037e-20
AT1G02205	CER1	1	418416	422579	4164	K15404 aldehyde decarbonylase [EC:4.1.99.5] | (RefSeq) CER1; Fatty acid hydroxylase superfamily (A)	ko00073: Cutin, suberine and wax biosynthesis; ko01110: Biosynthesis of secondary metabolites	Fatty acid hydroxylase superfamily [Arabidopsis thaliana]	CER1_ARATH RecName: Full=Very-long-chain aldehyde decarbonylase CER1 {ECO:0000305}; EC=4.1.99.5 {ECO:0000269|PubMed:21386033, ECO:0000269|PubMed:22773744}; AltName: Full=Protein ECERIFERUM 1;	GO:0005789,endoplasmic reticulum membrane; GO:0016021,integral component of membrane; GO:0016020,membrane; GO:1990465,aldehyde oxygenase (deformylating) activity; GO:0000254,C-4 methylsterol oxidase activity; GO:0005506,iron ion binding; GO:0009924,octadecanal decarbonylase activity; GO:0016491,oxidoreductase activity; GO:0043447,alkane biosynthetic process; GO:0042742,defense response to bacteri…	PF12076.11:WAX2 C-terminal domain		74.6087	85.1229	92.188	13.4384	14.1551	13.0827	73.219	104.536	89.4356	6.4066	9.9846	7.8969	104.02	101.206	105.965	12.5343	12.6804	10.4101	133.115	130.674	126.707	11.7823	17.151	9.163	108.388	102.498	110.677	47.9357	62.9934	53.2374		-2.5079	6.27445e-262	1.98728e-260	down	-3.37928	3.72526e-44
AT1G02220	NAC003	1	428650	430720	2071	--	--	NAC domain containing protein 3 [Arabidopsis thaliana]	NAC3_ARATH RecName: Full=NAC domain-containing protein 3; Short=ANAC003;	GO:0005634,nucleus; GO:0005886,plasma membrane; GO:0003700,DNA-binding transcription factor activity; GO:0000976,transcription cis-regulatory region binding; GO:0003674,molecular_function; GO:0140110,transcription regulator activity; GO:0001067,transcription regulatory region nucleic acid binding; GO:0003676,nucleic acid binding; GO:0003677,DNA binding; GO:0003690,double-stranded DNA binding; GO:…	PF02365.18:No apical meristem (NAM) protein		4.5953	4.014	3.7779	15.9143	16.2209	16.3614	2.4573	2.1812	1.7103	24.5194	25.5128	27.858	3.713	2.9635	3.1019	19.7711	21.8195	25.508	2.3662	3.0992	2.656	23.8768	21.2478	25.9728	4.2889	5.3833	4.2569	12.3577	10.6557	11.1038		2.09418	5.99864e-60	3.95843e-59	up	3.70694	2.65838e-150
AT1G02230	NAC004	1	434965	436922	1958	--	--	NAC domain containing protein 4 [Arabidopsis thaliana]	NAC4_ARATH RecName: Full=NAC domain-containing protein 4; Short=ANAC004;	GO:0005634,nucleus; GO:0003677,DNA binding; GO:0003700,DNA-binding transcription factor activity; GO:0003674,molecular_function; GO:0003676,nucleic acid binding; GO:0005488,binding; GO:0097159,organic cyclic compound binding; GO:1901363,heterocyclic compound binding; GO:0140110,transcription regulator activity; GO:0005575,cellular_component; GO:0005622,intracellular anatomical structure; GO:00432…	PF02365.18:No apical meristem (NAM) protein		1.4582	0.9841	0.996	2.673	3.6257	4.0258	0.9947	1.117	1.5263	4.6651	3.8048	4.6591	0.8599	1.0412	0.7819	4.7717	4.9483	4.421	0.2183	0.6523	0.3016	4.7026	4.864	5.1985	0.4107	0.8296	0.4462	3.0542	3.0437	2.8661		1.71359	1.59611e-09	3.37878e-09	up	1.93389	1.06361e-13
AT1G02260	AT1G02260	1	440200	442972	2773	--	--	Divalent ion symporter [Arabidopsis thaliana]	LSI2_ORYSJ RecName: Full=Silicon efflux transporter LSI2 {ECO:0000303|PubMed:17625566}; AltName: Full=Low silicon protein 2 {ECO:0000303|PubMed:17625566};	GO:0016021,integral component of membrane; GO:0005886,plasma membrane; GO:0055085,transmembrane transport; GO:0006810,transport; GO:0008150,biological_process; GO:0009987,cellular process; GO:0051179,localization; GO:0051234,establishment of localization; GO:0005575,cellular_component; GO:0016020,membrane; GO:0031224,intrinsic component of membrane; GO:0110165,cellular anatomical entity; GO:00719…	PF03600.19:Citrate transporter		9.5703	9.2624	9.3957	9.2044	9.3462	9.2603	8.096	6.7742	7.7589	9.7457	10.093	11.1154	9.1116	7.8703	8.738	10.1002	9.846	10.4266	4.9539	5.3057	4.5905	9.5276	10.084	10.3535	5.4599	5.2692	5.1869	10.3397	9.4697	10.4102		0.101918	0.293954	0.329552	false	0.539004	1.37339e-06
AT1G02290	AT1G02290	1	450461	452743	2283	K11671 nuclear factor related to kappa-B-binding protein | (RefSeq) nuclear factor kappa-B-binding-like protein (A)	ko03082: ATP-dependent chromatin remodeling	hypothetical protein AT1G02290 [Arabidopsis thaliana]	--	GO:0031011,Ino80 complex; GO:0000228,nuclear chromosome; GO:0000785,chromatin; GO:0005575,cellular_component; GO:0005622,intracellular anatomical structure; GO:0005634,nucleus; GO:0005694,chromosome; GO:0031974,membrane-enclosed lumen; GO:0031981,nuclear lumen; GO:0032991,protein-containing complex; GO:0043226,organelle; GO:0043227,membrane-bounded organelle; GO:0043228,non-membrane-bounded organ…	--		5.7486	6.424	6.2438	4.2875	3.8741	3.9421	6.7998	6.7959	6.5925	3.3922	2.4795	2.902	6.5511	6.6922	7.3525	4.4403	3.6961	3.753	6.188	5.7849	5.883	3.629	3.8968	2.8706	6.0705	6.8666	6.0065	5.5351	4.7686	4.6584		-0.483146	0.0022627	0.00322489	false	-1.1153	1.7194e-10
AT1G02300	AT1G02300	1	453107	455519	2413	K01363 cathepsin B [EC:3.4.22.1] | (RefSeq) Cysteine proteinases superfamily protein (A)	--	Cysteine proteinases superfamily protein [Arabidopsis thaliana]	CATB1_ARATH RecName: Full=Cathepsin B-like protease 1 {ECO:0000305}; EC=3.4.22.- {ECO:0000305}; AltName: Full=Cathepsin B1 {ECO:0000305}; Short=AtCathB1 {ECO:0000303|PubMed:19453434}; Flags: Precursor;	GO:0005615,extracellular space; GO:0005764,lysosome; GO:0004197,cysteine-type endopeptidase activity; GO:0006952,defense response; GO:0051603,proteolysis involved in protein catabolic process; GO:0050790,regulation of catalytic activity; GO:0003674,molecular_function; GO:0003824,catalytic activity; GO:0004175,endopeptidase activity; GO:0008233,peptidase activity; GO:0008234,cysteine-type peptidas…	PF00112.26:Papain family cysteine protease		28.7579	23.8213	23.5574	27.5992	26.0138	28.9038	17.6196	17.7078	16.5239	26.5609	24.6807	25.9858	26.014	23.9223	26.5952	25.51	28.6225	28.311	7.4151	6.3145	7.1992	24.3425	22.8396	23.5995	9.9707	9.0713	9.8211	21.7196	20.4677	19.2583		0.2404	0.0104624	0.0140076	false	0.661331	1.14647e-12
AT1G02305	AT1G02305	1	455688	458164	2477	K01363 cathepsin B [EC:3.4.22.1] | (RefSeq) Cysteine proteinases superfamily protein (A)	--	Cysteine proteinases superfamily protein [Arabidopsis thaliana]	CATB2_ARATH RecName: Full=Cathepsin B-like protease 2 {ECO:0000305}; EC=3.4.22.- {ECO:0000305}; AltName: Full=Cathepsin B2 {ECO:0000305}; Short=AtCathB2 {ECO:0000303|PubMed:19453434}; Flags: Precursor;	GO:0005576,extracellular region; GO:0005615,extracellular space; GO:0005764,lysosome; GO:0000325,plant-type vacuole; GO:0004197,cysteine-type endopeptidase activity; GO:0006952,defense response; GO:0051603,proteolysis involved in protein catabolic process; GO:0050790,regulation of catalytic activity; GO:0003674,molecular_function; GO:0003824,catalytic activity; GO:0004175,endopeptidase activity; …	PF00112.26:Papain family cysteine protease		73.8416	73.2899	75.0744	160.386	169.258	172.837	57.6575	54.3821	57.061	161.955	171.118	183.022	82.7942	80.2772	81.1085	171.714	172.751	181.403	46.0704	48.1632	48.7673	162.862	172.339	166.175	51.5587	52.6815	48.0493	135.722	128.166	132.232		1.30061	2.37018e-138	3.4391e-137	up	1.69599	7.07818e-152
AT1G02310	MAN1	1	458133	460831	2699	K19355 mannan endo-1,4-beta-mannosidase [EC:3.2.1.78] | (RefSeq) MAN1; Glycosyl hydrolase superfamily protein (A)	ko00051: Fructose and mannose metabolism; ko01100: Metabolic pathways	Glycosyl hydrolase superfamily protein [Arabidopsis thaliana]	MAN1_ARATH RecName: Full=Mannan endo-1,4-beta-mannosidase 1; EC=3.2.1.78; AltName: Full=Beta-mannanase 1; AltName: Full=Endo-beta-1,4-mannanase 1; Short=AtMAN1; Flags: Precursor;	GO:0005576,extracellular region; GO:0016985,mannan endo-1,4-beta-mannosidase activity; GO:0071704,organic substance metabolic process; GO:0003674,molecular_function; GO:0003824,catalytic activity; GO:0004553,hydrolase activity, hydrolyzing O-glycosyl compounds; GO:0004567,beta-mannosidase activity; GO:0015923,mannosidase activity; GO:0016787,hydrolase activity; GO:0016798,hydrolase activity, acti…	PF00150.21:Cellulase (glycosyl hydrolase family 5)		0.9641	0.5082	0.5359	5.1335	4.7418	6.0591	0.0826	0.2843	0.2928	7.3324	7.6725	7.2693	0.6832	0.4754	0.6836	6.1395	6.4411	6.3372	0.257	0.5875	0.3787	5.805	6.594	4.7696	0.9669	0.839	1.1556	3.0773	3.5752	2.9006		3.11638	7.58435e-30	3.01287e-29	up	5.1601	3.72121e-50
AT1G02335	GL22	1	463754	464981	1228	--	--	germin-like protein subfamily 2 member 2 precursor [Arabidopsis thaliana]	GL22_ARATH RecName: Full=Germin-like protein subfamily 2 member 2; Flags: Precursor;	GO:0048046,apoplast; GO:0009506,plasmodesma; GO:0030145,manganese ion binding; GO:0010497,plasmodesmata-mediated intercellular transport; GO:2000280,regulation of root development; GO:0003674,molecular_function; GO:0005488,binding; GO:0043167,ion binding; GO:0043169,cation binding; GO:0046872,metal ion binding; GO:0046914,transition metal ion binding; GO:0006810,transport; GO:0008150,biological_p…	PF00190.25:Cupin		10.2154	15.9786	14.24	3.163	3.0191	1.1966	12.8156	14.2316	17.0555	1.5772	1.8743	0.9866	14.3431	14.6904	17.2544	1.585	2.0055	0.9394	15.9929	13.1223	14.8388	1.3184	2.3517	1.1117	12.9945	14.7515	12.0152	5.6706	6.9638	6.6826		-2.33516	9.32973e-08	1.79374e-07	down	-3.23593	5.99917e-42
AT1G02340	HFR1	1	465616	467880	2265	K12126 phytochrome-interacting factor 3 | (RefSeq) PIF3; phytochrome interacting factor 3 (A)	ko04075: Plant hormone signal transduction; ko04712: Circadian rhythm - plant	basic helix-loop-helix (bHLH) DNA-binding superfamily protein [Arabidopsis thaliana]	HFR1_ARATH RecName: Full=Transcription factor HFR1 {ECO:0000303|PubMed:10995393}; AltName: Full=Basic helix-loop-helix protein 26 {ECO:0000303|PubMed:12679534}; Short=AtbHLH26 {ECO:0000303|PubMed:12679534}; Short=bHLH 26 {ECO:0000303|PubMed:12679534}; AltName: Full=Protein LONG HYPOCOTYL IN FAR-RED 1 {ECO:0000303|PubMed:10995393}; AltName: Full=Protein REDUCED PHYTOCHROME SIGNALING {ECO:0000303|P…	GO:0005829,cytosol; GO:0005634,nucleus; GO:0003700,DNA-binding transcription factor activity; GO:0046983,protein dimerization activity; GO:0000976,transcription cis-regulatory region binding; GO:0003712,transcription coregulator activity; GO:0009738,abscisic acid-activated signaling pathway; GO:0009785,blue light signaling pathway; GO:0009585,red, far-red light phototransduction; GO:0010218,respo…	PF00010.29:Helix-loop-helix DNA-binding domain		10.2159	11.8312	9.9606	43.6042	44.3436	43.6804	8.06	9.6843	8.1604	47.1592	50.2574	49.4135	12.1944	11.7286	10.7227	52.1343	48.4038	50.7713	13.1064	12.0943	15.652	79.3794	77.8525	74.9545	13.1994	14.1755	12.3152	94.9503	87.6031	92.4958		2.16454	2.75119e-132	3.83281e-131	up	2.58874	2.41529e-158
AT1G02350	AT1G02350	1	469818	470693	876	--	--	protoporphyrinogen oxidase-like protein [Arabidopsis thaliana]	--	--	--		5.5822	6.6819	5.3131	4.5372	1.7095	2.2404	8.442	7.7889	7.3885	2.8578	2.9245	3.1172	5.1083	5.4625	6.2565	2.4731	2.2233	3.1546	4.0766	4.1398	3.4132	4.9637	4.0988	3.8463	4.1828	4.6937	4.6394	5.3916	7.3502	6.8199		-0.932485	0.01644	0.0215856	false	-1.32048	3.14194e-05
AT1G02360	AT1G02360	1	471883	473336	1454	K20547 basic endochitinase B [EC:3.2.1.14] | (RefSeq) HCHIB; basic chitinase (A)	ko00520: Amino sugar and nucleotide sugar metabolism; ko01100: Metabolic pathways; ko04016: MAPK signaling pathway - plant	Chitinase family protein [Arabidopsis thaliana]	CHI10_ORYSJ RecName: Full=Chitinase 10; EC=3.2.1.14; AltName: Full=Pathogenesis related (PR)-3 chitinase 10; Flags: Precursor;	GO:0004568,chitinase activity; GO:0016998,cell wall macromolecule catabolic process; GO:0006032,chitin catabolic process; GO:0000272,polysaccharide catabolic process; GO:0003674,molecular_function; GO:0003824,catalytic activity; GO:0004553,hydrolase activity, hydrolyzing O-glycosyl compounds; GO:0016787,hydrolase activity; GO:0016798,hydrolase activity, acting on glycosyl bonds; GO:0008150,biolog…	PF00182.22:Chitinase class I		2.7888	2.8184	2.4947	4.996	5.849	6.0788	2.5324	2.4456	2.478	8.5246	7.3692	8.6425	1.312	1.7507	1.7353	6.508	6.5412	6.6248	0.9086	0.5035	0.5021	6.315	5.5891	5.9908	1.8231	1.398	1.3309	7.7617	8.6359	7.2826		1.18829	6.78805e-09	1.39227e-08	up	1.80537	1.67834e-21
AT1G02380	AT1G02380	1	476945	479112	2168	--	--	transmembrane protein [Arabidopsis thaliana]	--	GO:0016021,integral component of membrane; GO:0005575,cellular_component; GO:0016020,membrane; GO:0031224,intrinsic component of membrane; GO:0110165,cellular anatomical entity	--		1.962	1.4192	1.8616	5.1389	4.7219	5.1811	1.3398	1.7446	1.88	5.9663	5.6358	6.0813	2.3732	1.7201	2.0399	3.6539	5.2368	4.4827	2.6782	2.9685	3.0421	8.5315	8.1621	6.6129	3.6945	2.8141	3.041	4.7289	4.003	3.7383		1.64258	9.3109e-13	2.2632e-12	up	1.916	3.98401e-17
AT1G02390	GPAT2	1	480650	483373	2724	K13508 glycerol-3-phosphate acyltransferase [EC:2.3.1.15 2.3.1.198] | (RefSeq) GPAT2; glycerol-3-phosphate acyltransferase 2 (A)	ko00561: Glycerolipid metabolism; ko00564: Glycerophospholipid metabolism; ko01100: Metabolic pathways; ko01110: Biosynthesis of secondary metabolites	glycerol-3-phosphate acyltransferase 2 [Arabidopsis thaliana]	GPAT2_ARATH RecName: Full=Probable glycerol-3-phosphate acyltransferase 2; Short=AtGPAT2; EC=2.3.1.15;	GO:0016021,integral component of membrane; GO:0016020,membrane; GO:0090447,glycerol-3-phosphate 2-O-acyltransferase activity; GO:0004366,glycerol-3-phosphate O-acyltransferase activity; GO:0016791,phosphatase activity; GO:0102420,sn-1-glycerol-3-phosphate C16:0-DCA-CoA acyl transferase activity; GO:0016024,CDP-diacylglycerol biosynthetic process; GO:0010143,cutin biosynthetic process; GO:0003674,…	PF01553.24:Acyltransferase		8.0769	8.5504	8.3144	22.5989	22.1282	21.9106	5.2261	5.1211	5.6754	31.1833	29.848	31.223	7.6465	7.0123	6.2061	26.2035	26.0739	26.0867	12.3769	11.7422	11.5732	26.9236	24.5772	22.542	14.0407	15.572	11.6444	18.5881	18.4237	18.7313		1.541	4.22123e-66	3.04362e-65	up	2.61054	5.1677e-161
AT1G02400	GA2OX6	1	486800	489651	2852	K04125 gibberellin 2beta-dioxygenase [EC:1.14.11.13] | (RefSeq) GA2OX6; gibberellin 2-oxidase 6 (A)	ko00904: Diterpenoid biosynthesis; ko01110: Biosynthesis of secondary metabolites	gibberellin 2-oxidase 6 [Arabidopsis thaliana]	G2OX6_ARATH RecName: Full=Gibberellin 2-beta-dioxygenase 6; EC=1.14.11.13; AltName: Full=GA 2-oxidase 6; AltName: Full=Gibberellin 2-beta-hydroxylase 6; AltName: Full=Gibberellin 2-oxidase 6;	GO:0052634,C-19 gibberellin 2-beta-dioxygenase activity; GO:0051213,dioxygenase activity; GO:0046872,metal ion binding; GO:0009686,gibberellin biosynthetic process; GO:0045487,gibberellin catabolic process; GO:0009416,response to light stimulus; GO:0009639,response to red or far red light; GO:0003674,molecular_function; GO:0003824,catalytic activity; GO:0016491,oxidoreductase activity; GO:0016705…	PF14226.9:non-haem dioxygenase in morphine synthesis N-terminal		5.2974	5.8773	4.3674	60.0545	59.7687	64.0034	3.7605	3.6199	3.8501	61.9438	63.4577	67.496	3.7632	4.7819	3.9911	37.4215	34.972	33.3053	5.262	4.3527	5.1116	43.9348	36.8629	41.1398	5.7619	6.8672	6.9025	43.4485	44.2772	39.98		3.69211	6.0794e-304	2.31575e-302	up	4.188	0
AT1G02430	ARFD1B	1	495050	496332	1283	K07937 ADP-ribosylation factor 1/2 | (RefSeq) ARFD1B; ADP-ribosylation factor D1B (A)	ko04144: Endocytosis	ADP-ribosylation factor D1B [Arabidopsis thaliana]	ARF1_ARATH RecName: Full=ADP-ribosylation factor 1 {ECO:0000303|PubMed:11090220}; Short=AtARF1 {ECO:0000303|PubMed:11090220}; AltName: Full=Protein BFA-VISUALIZED EXOCYTIC TRAFFICKING DEFECTIVE 1 {ECO:0000303|PubMed:24369434};	GO:0005829,cytosol; GO:0005769,early endosome; GO:0005794,Golgi apparatus; GO:0005802,trans-Golgi network; GO:0005525,GTP binding; GO:0003924,GTPase activity; GO:0003729,mRNA binding; GO:0016004,phospholipase activator activity; GO:0009734,auxin-activated signaling pathway; GO:0006886,intracellular protein transport; GO:0090354,regulation of auxin metabolic process; GO:0031001,response to brefeld…	PF00025.24:ADP-ribosylation factor family		0.1375	0.2814	0.4204	0.6755	0.4464	0.8775	0.1729	0.0446	0.3341	0.6737	1.3257	0.8039	0.1985	0.1398	0.2063	1.5068	0.9138	1.664	0.3226	0.5028	0.4456	1.5179	0.8154	0.4431	0.493	0.4539	0.3708	0.8122	0.8344	0.9497		NA	NA	NA	NA	NA	NA
AT1G02440	ARFD1A	1	496372	497555	1184	K07937 ADP-ribosylation factor 1/2 | (RefSeq) ARFD1B; ADP-ribosylation factor D1B (A)	ko04144: Endocytosis	ADP-ribosylation factor D1A [Arabidopsis thaliana]	PPR5_ARATH RecName: Full=Putative pentatricopeptide repeat-containing protein At1g02420;	--	PF00025.24:ADP-ribosylation factor family		0.5148	0.3352	0.2146	1.9099	0.557	1.0453	0.353	0.3188	0.2984	0.6878	0.9746	0.4104	0.3243	0.3807	0.1685	0.8242	1.0428	0.7221	0.1647	0.1283	0.1137	1.7883	0.9887	1.2064	0.1936	0.2317	0.6731	0.2304	0.8046	1.4141		NA	NA	NA	NA	NA	NA
AT1G02450	NIMIN1	1	497917	498539	623	--	--	NIM1-interacting 1 [Arabidopsis thaliana]	NIMI1_ARATH RecName: Full=Protein NIM1-INTERACTING 1; Short=Protein NIMIN-1;	GO:0005634,nucleus; GO:0042742,defense response to bacterium; GO:0045892,negative regulation of DNA-templated transcription; GO:0010112,regulation of systemic acquired resistance; GO:0006950,response to stress; GO:0006952,defense response; GO:0008150,biological_process; GO:0009605,response to external stimulus; GO:0009607,response to biotic stimulus; GO:0009617,response to bacterium; GO:0043207,r…	PF15699.8:NPR1 interacting		8.0093	8.7809	7.674	1.8646	2.3988	1.9776	3.574	6.4018	5.6681	1.8595	1.1583	1.8029	5.6981	2.7635	3.54	1.5952	1.0903	1.9472	1.4468	1.6996	1.5643	1.6396	1.0337	1.5362	4.7926	3.541	2.7	2.3232	2.0252	2.4079		-1.84634	7.87003e-11	1.76601e-10	down	-1.61503	1.58008e-05
AT1G02470	AT1G02470	1	511765	513721	1957	--	--	Polyketide cyclase/dehydrase and lipid transport superfamily protein [Arabidopsis thaliana]	--	--	PF03364.23:Polyketide cyclase / dehydrase and lipid transport		4.1864	5.1404	5.3352	29.9243	29.659	30.9809	2.0362	2.487	2.7702	31.8358	35.4845	34.1996	5.3814	3.8988	4.6008	31.1975	30.5429	35.7168	1.3955	1.4098	2.2135	30.647	28.4186	33.5584	3.0991	3.3603	3.5257	27.3737	24.1121	28.6483		2.74845	1.58143e-96	1.58557e-95	up	3.88224	8.18397e-137
AT1G02500	SAM1	1	518091	520495	2405	K00789 S-adenosylmethionine synthetase [EC:2.5.1.6] | (RefSeq) SAM1; S-adenosylmethionine synthetase 1 (A)	ko00270: Cysteine and methionine metabolism; ko00999: Biosynthesis of various plant secondary metabolites; ko01100: Metabolic pathways; ko01110: Biosynthesis of secondary metabolites; ko01230: Biosynthesis of amino acids; ko01240: Biosynthesis of cofactors	S-adenosylmethionine synthetase 1 [Arabidopsis thaliana]	METK1_ARATH RecName: Full=S-adenosylmethionine synthase 1; Short=AdoMet synthase 1; EC=2.5.1.6 {ECO:0000269|PubMed:16365035}; AltName: Full=Methionine adenosyltransferase 1; Short=MAT 1;	GO:0005829,cytosol; GO:0005576,extracellular region; GO:0009505,plant-type cell wall; GO:0005524,ATP binding; GO:0046872,metal ion binding; GO:0004478,methionine adenosyltransferase activity; GO:0009693,ethylene biosynthetic process; GO:0006730,one-carbon metabolic process; GO:0006556,S-adenosylmethionine biosynthetic process; GO:0000166,nucleotide binding; GO:0003674,molecular_function; GO:00054…	PF02773.19:S-adenosylmethionine synthetase, C-terminal domain		459.768	354.963	425.218	205.718	204.67	196.226	313.85	274.915	277.307	169.605	199.936	173.589	503.514	555.067	523.728	181.742	196.85	193.245	349.738	353.752	325.84	175.59	188.81	174.658	310.784	371.864	299.476	224.028	255.304	234.629		-0.907435	1.87644e-42	9.46633e-42	false	-0.586561	7.78347e-20
AT1G02520	ABCB11	1	523536	529069	5534	K05658 ATP-binding cassette, subfamily B (MDR/TAP), member 1 [EC:7.6.2.2] | (RefSeq) ABCB11; P-glycoprotein 11 (A)	ko02010: ABC transporters	P-glycoprotein 11 [Arabidopsis thaliana]	AB11B_ARATH RecName: Full=ABC transporter B family member 11; Short=ABC transporter ABCB.11; Short=AtABCB11; AltName: Full=Multidrug resistance protein 8; AltName: Full=P-glycoprotein 11;	GO:0005576,extracellular region; GO:0016021,integral component of membrane; GO:0005886,plasma membrane; GO:0009506,plasmodesma; GO:0140359,ABC-type transporter activity; GO:0005524,ATP binding; GO:0042626,ATPase-coupled transmembrane transporter activity; GO:0055085,transmembrane transport; GO:0003674,molecular_function; GO:0005215,transporter activity; GO:0015399,primary active transmembrane tra…	PF00664.26:ABC transporter transmembrane region		0.9754	1.0686	0.9217	4.557	4.7973	4.6526	0.5203	0.3355	0.5206	7.2513	7.5914	6.3826	0.785	0.7013	0.8513	9.751	8.9199	9.1836	0.598	0.5584	0.4869	4.4926	4.6119	3.9789	0.7499	1.1318	0.9831	2.8224	2.7702	3.4024		2.36488	3.38024e-60	2.23799e-59	up	4.02848	1.42209e-125
AT1G02530	ABCB12	1	529679	534677	4999	K05658 ATP-binding cassette, subfamily B (MDR/TAP), member 1 [EC:7.6.2.2] | (RefSeq) ABCB12; P-glycoprotein 12 (A)	ko02010: ABC transporters	P-glycoprotein 12 [Arabidopsis thaliana]	AB12B_ARATH RecName: Full=ABC transporter B family member 12; Short=ABC transporter ABCB.12; Short=AtABCB12; AltName: Full=Multidrug resistance protein 16; AltName: Full=P-glycoprotein 12;	GO:0005576,extracellular region; GO:0016021,integral component of membrane; GO:0140359,ABC-type transporter activity; GO:0005524,ATP binding; GO:0042626,ATPase-coupled transmembrane transporter activity; GO:0055085,transmembrane transport; GO:0003674,molecular_function; GO:0005215,transporter activity; GO:0015399,primary active transmembrane transporter activity; GO:0022804,active transmembrane t…	PF00664.26:ABC transporter transmembrane region		0.4855	0.5184	0.697	0.0598	0.0685	0.2357	0.1393	0.2876	0.2212	0.0119	0.0122	0.0116	0.649	0.4508	0.6175	0.062	0.0248	0.0383	0.1671	0.1833	0.1197	0.0134	0.0587	0.0113	0.1223	0.23	0.2941	0.0416	0.1068	0.0729		-2.09127	1.53476e-05	2.57262e-05	down	NA	NA
AT1G02570	AT1G02570	1	541236	542245	1010	--	--	transmembrane protein [Arabidopsis thaliana]	--	GO:0016021,integral component of membrane; GO:0005575,cellular_component; GO:0016020,membrane; GO:0031224,intrinsic component of membrane; GO:0110165,cellular anatomical entity	--		0.4852	0.316	0.3237	0.5001	1.1455	1.3137	0.0416	0.3434	0.0804	1.2468	0.6124	1.644	2.2922	0.4934	1.5483	1.1911	1.1898	0.7607	0.2716	0.0403	0.0357	0.618	0.9809	1.4687	0	0.1311	0	0.1303	0.0892	0.0762		1.52505	0.010686	0.0142924	up	3.00964	4.76818e-05
AT1G02580	MEA	1	544733	549202	4470	K11430 [histone H3]-lysine27 N-trimethyltransferase EZH2 [EC:2.1.1.356] | (RefSeq) SWN; SET domain-containing protein (A)	ko00310: Lysine degradation; ko01100: Metabolic pathways; ko03083: Polycomb repressive complex	SET domain, partial [Arabidopsis thaliana x Arabidopsis arenosa]	MEDEA_ARATH RecName: Full=Histone-lysine N-methyltransferase MEDEA; EC=2.1.1.356; AltName: Full=Maternal embryogenesis control protein; AltName: Full=Protein EMBRYO DEFECTIVE 173; AltName: Full=Protein FERTILIZATION-INDEPENDENT SEED 1; AltName: Full=Protein SET DOMAIN GROUP 5;	GO:0005634,nucleus; GO:0031519,PcG protein complex; GO:0003682,chromatin binding; GO:0046976,histone methyltransferase activity (H3-K27 specific); GO:0043565,sequence-specific DNA binding; GO:0006338,chromatin remodeling; GO:0031507,heterochromatin formation; GO:0098532,histone H3-K27 trimethylation; GO:0045892,negative regulation of DNA-templated transcription; GO:2000014,regulation of endosperm…	PF00856.31:SET domain		0.3507	0.3966	0.4232	3.4522	3.8343	3.1603	0.1044	0.0898	0.0673	4.5069	3.6085	3.7628	0.2877	0.1689	0.1661	3.7269	3.1384	3.4674	0.0812	0.0506	0.1196	4.3959	4.0425	3.4492	0.3359	0.1828	0.2323	1.4535	2.0346	1.4022		3.27878	1.56665e-35	6.99792e-35	up	5.59617	6.28525e-40
AT1G02610	AT1G02610	1	553019	556152	3134	K10661 E3 ubiquitin-protein ligase MARCH6 [EC:2.3.2.27] | (RefSeq) CER9; RING/U-box superfamily protein (A)	ko04141: Protein processing in endoplasmic reticulum	RING/FYVE/PHD zinc finger superfamily protein [Arabidopsis thaliana]	SUD1_ARATH RecName: Full=Probable E3 ubiquitin ligase SUD1; EC=2.3.2.27; AltName: Full=Protein ECERIFERUM 9; AltName: Full=Protein SUPPRESSOR OF DRY2 DEFFECTS 1; Short=AtSUD1; AltName: Full=RING-type E3 ubiquitin transferase SUD1 {ECO:0000305}; AltName: Full=RING/U-box domain-containing protein;	GO:0030176,integral component of endoplasmic reticulum membrane; GO:0004842,ubiquitin-protein transferase activity; GO:0008270,zinc ion binding; GO:0042335,cuticle development; GO:0010143,cutin biosynthetic process; GO:0008299,isoprenoid biosynthetic process; GO:1900486,positive regulation of isopentenyl diphosphate biosynthetic process, mevalonate pathway; GO:0009414,response to water deprivatio…	PF12428.11:Protein of unknown function (DUF3675)		7.38	8.1395	7.3791	27.9792	28.2112	29.6601	8.1285	8.1523	7.8808	33.9557	30.9336	35.8727	9.5614	10.2117	8.6294	33.3083	32.2785	35.1931	4.656	5.723	5.1704	37.2923	34.874	36.7422	5.3052	5.6911	5.5739	24.2369	22.7593	25.3033		2.03088	1.75258e-88	1.61943e-87	up	2.1471	1.90207e-93
AT1G02620	AT1G02620	1	557092	558774	1683	K07953 GTP-binding protein SAR1 [EC:3.6.5.-] | (RefSeq) Ras-related small GTP-binding family protein (A)	ko04141: Protein processing in endoplasmic reticulum	unnamed protein product [Arabidopsis arenosa]	SAR1A_ARATH RecName: Full=GTP-binding protein SAR1A;	GO:0030127,COPII vesicle coat; GO:0070971,endoplasmic reticulum exit site; GO:0005794,Golgi apparatus; GO:0005886,plasma membrane; GO:0005525,GTP binding; GO:0003924,GTPase activity; GO:0006888,endoplasmic reticulum to Golgi vesicle-mediated transport; GO:0006886,intracellular protein transport; GO:0061024,membrane organization; GO:0009555,pollen development; GO:0070863,positive regulation of pro…	PF01936.21:NYN domain		1.6429	1.4504	1.1523	30.8955	31.8945	32.8922	1.7922	0.8777	1.5261	27.0967	21.952	22.7406	1.0881	1.5725	1.3047	23.8271	22.7053	21.4316	0.5101	0.7067	0.7047	23.8807	22.7804	22.5596	0.693	0.9571	0.9267	12.4631	11.1428	14.0173		4.62434	8.68333e-192	1.83836e-190	up	4.18041	8.37531e-118
AT1G02630	AT1G02630	1	560610	562598	1989	K15014 solute carrier family 29 (equilibrative nucleoside transporter), member 1/2/3 | (RefSeq) Nucleoside transporter family protein (A)	--	Nucleoside transporter family protein [Arabidopsis thaliana]	ENT8_ARATH RecName: Full=Equilibrative nucleotide transporter 8; Short=AtENT8; AltName: Full=Nucleoside transporter ENT8;	GO:0016021,integral component of membrane; GO:0005886,plasma membrane; GO:0005337,nucleoside transmembrane transporter activity; GO:0003674,molecular_function; GO:0005215,transporter activity; GO:0015932,nucleobase-containing compound transmembrane transporter activity; GO:0022857,transmembrane transporter activity; GO:1901505,carbohydrate derivative transmembrane transporter activity; GO:0005575…	PF01733.21:Nucleoside transporter		2.0989	1.6363	2.5668	2.0679	2.0819	2.2058	3.2045	1.9451	2.6634	0.7627	0.8094	0.9313	2.8999	2.7952	2.6312	1.6722	1.6117	1.0205	1.2309	0.7537	1.2349	1.5595	2.0004	1.1809	1.3645	1.064	0.8985	1.2545	1.4405	1.5317		0.133793	0.590897	0.624468	false	-1.55156	2.29583e-07
AT1G02640	BXL2	1	564018	567771	3754	K15920 xylan 1,4-beta-xylosidase [EC:3.2.1.37] | (RefSeq) XYL4; beta-D-xylosidase 4 (A)	ko00520: Amino sugar and nucleotide sugar metabolism; ko01100: Metabolic pathways	beta-xylosidase 2 [Arabidopsis thaliana]	BXL2_ARATH RecName: Full=Probable beta-D-xylosidase 2; Short=AtBXL2; EC=3.2.1.-; Flags: Precursor;	GO:0005576,extracellular region; GO:0046556,alpha-L-arabinofuranosidase activity; GO:0009044,xylan 1,4-beta-xylosidase activity; GO:0031222,arabinan catabolic process; GO:0045493,xylan catabolic process; GO:0003674,molecular_function; GO:0003824,catalytic activity; GO:0004553,hydrolase activity, hydrolyzing O-glycosyl compounds; GO:0016787,hydrolase activity; GO:0016798,hydrolase activity, acting…	PF01915.25:Glycosyl hydrolase family 3 C-terminal domain		20.2275	17.7385	22.7374	9.1433	10.4134	9.7402	22.6192	22.3871	24.9125	6.4665	7.8069	7.1854	29.0822	33.4287	29.47	8.658	9.6847	6.562	11.2922	11.0292	12.6129	7.4285	9.5572	6.9889	8.1752	10.2943	8.1892	8.1929	8.7585	8.7526		-0.927542	1.30433e-21	4.24866e-21	false	-1.61987	9.18348e-62
AT1G02650	AT1G02650	1	568558	570554	1997	K09527 DnaJ homolog subfamily C member 7 | (RefSeq) TPR15; Heat shock protein DnaJ with tetratricopeptide repeat-containing protein (A)	--	Tetratricopeptide repeat (TPR)-like superfamily protein [Arabidopsis thaliana]	--	--	PF00515.31:Tetratricopeptide repeat		0.7673	0.7614	1.0024	1.6343	1.8367	2.5473	0.7017	0.5883	1.1228	1.8402	2.1522	1.4783	0.5437	0.7567	0.7325	1.9383	1.9089	1.815	1.2068	0.6802	1.0361	1.6882	1.9391	1.4236	1.0581	0.9441	0.9825	1.3506	1.9755	1.8068		1.37213	5.36123e-06	9.27864e-06	up	1.25914	0.000122269
AT1G02660	AT1G02660	1	571826	575085	3260	--	--	alpha/beta-Hydrolases superfamily protein [Arabidopsis thaliana]	PLIP2_ARATH RecName: Full=Phospholipase A1 PLIP2, chloroplastic {ECO:0000305}; EC=3.1.1.32 {ECO:0000269|PubMed:29666162}; AltName: Full=Galactolipase PLIP2 {ECO:0000305}; EC=3.1.1.26 {ECO:0000269|PubMed:29666162}; AltName: Full=Protein PLASTID LIPASE 2 {ECO:0000303|PubMed:29666162}; Flags: Precursor;	GO:0009507,chloroplast; GO:0031969,chloroplast membrane; GO:0009570,chloroplast stroma; GO:0102549,1-18:1-2-16:0-monogalactosyldiacylglycerol lipase activity; GO:0052740,1-acyl-2-lysophosphatidylserine acylhydrolase activity; GO:0047714,galactolipase activity; GO:0052739,phosphatidylserine 1-acylhydrolase activity; GO:0008970,phospholipase A1 activity; GO:0002213,defense response to insect; GO:00…	PF01764.28:Lipase (class 3)		21.7116	19.6337	22.703	147.948	144.047	147.208	18.1232	21.2334	22.2368	175.725	170.121	168.159	19.3202	15.7028	16.2114	149.575	150.955	154.759	16.2443	13.3265	15.685	183.761	159.469	163.898	19.8574	19.2349	19.1657	92.9335	91.8161	92.0052		2.90027	0	0	up	3.14417	0
AT1G02670	AT1G02670	1	575922	580532	4611	K15083 DNA repair protein RAD16 | (RefSeq) P-loop containing nucleoside triphosphate hydrolases superfamily protein (A)	--	P-loop containing nucleoside triphosphate hydrolases superfamily protein [Arabidopsis thaliana]	SM3L2_ARATH RecName: Full=DNA repair protein RAD5A {ECO:0000305}; EC=3.6.4.- {ECO:0000305}; AltName: Full=Putative SWI/SNF-related matrix-associated actin-dependent regulator of chromatin subfamily A member 3-like 2 {ECO:0000305}; Short=SMARCA3-like protein 2 {ECO:0000305}; AltName: Full=RAD5 homolog A {ECO:0000303|PubMed:18310306}; Short=AtRAD5a {ECO:0000303|PubMed:18310306};	GO:0005634,nucleus; GO:0005524,ATP binding; GO:0008094,ATP-dependent activity, acting on DNA; GO:0140658,ATP-dependent chromatin remodeler activity; GO:0004386,helicase activity; GO:0016818,hydrolase activity, acting on acid anhydrides, in phosphorus-containing anhydrides; GO:0003676,nucleic acid binding; GO:0008270,zinc ion binding; GO:0006281,DNA repair; GO:0009294,DNA-mediated transformation; …	PF00176.26:SNF2-related domain		0.6176	0.8877	0.6608	4.3172	5.1708	5.0513	0.5269	0.7297	0.4019	5.1533	5.3756	6.2375	0.5985	0.7028	0.7279	4.7818	4.5006	4.6976	0.5303	0.3763	0.5003	4.2514	4.6103	4.1535	0.4015	0.4951	0.4626	1.737	1.4276	1.2821		2.87359	3.45782e-49	1.95202e-48	up	3.42958	2.75019e-60
AT1G02680	TAF13	1	580625	582310	1686	K03127 transcription initiation factor TFIID subunit 13 | (RefSeq) TAF13; TBP-associated factor 13 (A)	ko03022: Basal transcription factors	TBP-associated factor 13 [Arabidopsis thaliana]	TAF13_ARATH RecName: Full=Transcription initiation factor TFIID subunit 13; AltName: Full=TBP-associated factor 13; Short=AtTAF13;	GO:0005634,nucleus; GO:0005886,plasma membrane; GO:0046982,protein heterodimerization activity; GO:0009793,embryo development ending in seed dormancy; GO:0009960,endosperm development; GO:0048316,seed development; GO:0006366,transcription by RNA polymerase II; GO:0003674,molecular_function; GO:0005488,binding; GO:0005515,protein binding; GO:0046983,protein dimerization activity; GO:0000003,reprod…	PF02269.19:Transcription initiation factor IID, 18kD subunit		12.6239	13.0178	12.074	21.4945	21.5792	17.8152	10.8387	10.1807	12.3512	18.6039	18.1286	15.9376	12.3799	12.2883	12.4672	16.2628	19.9893	18.368	11.1479	10.7312	9.9489	23.1495	19.5525	19.9958	11.4201	11.6261	12.8939	17.4564	17.4874	17.1753		0.813957	3.40668e-10	7.44901e-10	false	0.742014	1.77455e-07
AT1G02690	IMPA-6	1	584134	587327	3194	K15042 importin subunit alpha-6/7 | (RefSeq) IMPA-6; importin alpha isoform 6 (A)	ko03013: Nucleocytoplasmic transport	importin alpha isoform 6 [Arabidopsis thaliana]	IMPA6_ARATH RecName: Full=Importin subunit alpha-6 {ECO:0000305}; Short=IMPa-6 {ECO:0000303|PubMed:18836040};	GO:0005737,cytoplasm; GO:0005635,nuclear envelope; GO:0005634,nucleus; GO:0061608,nuclear import signal receptor activity; GO:0008139,nuclear localization sequence binding; GO:0006607,NLS-bearing protein import into nucleus; GO:0003674,molecular_function; GO:0140104,molecular carrier activity; GO:0140142,nucleocytoplasmic carrier activity; GO:0005048,signal sequence binding; GO:0005488,binding; G…	PF00514.26:Armadillo/beta-catenin-like repeat		6.2504	7.0038	6.1651	4.9484	4.4793	3.6182	6.1838	6.082	5.6197	2.7108	2.5132	1.9319	5.6974	5.6894	7.0273	3.4165	2.908	2.232	8.5448	6.6126	7.272	5.7426	5.1724	4.9305	6.104	5.7231	5.6189	3.9138	3.8552	5.3963		-0.452153	0.00277333	0.00392319	false	-1.23704	7.73995e-13
AT1G02700	AT1G02700	1	588003	589480	1478	--	--	GATA transcription factor-like protein [Arabidopsis thaliana]	--	--	--		1.2485	1.3448	1.115	1.4526	1.8131	1.6774	0.4957	0.3517	0.4191	2.4516	1.4825	0.9364	1.3659	0.9355	1.4194	1.0801	0.8477	1.1332	0.8959	1.6518	1.9431	1.0462	0.8768	1.1646	0.6524	2.3427	1.1519	1.9407	1.728	1.3048		0.540197	0.0984962	0.118336	false	2.02827	1.17169e-05
AT1G02720	GATL5	1	591682	594264	2583	K20893 probable galacturonosyltransferase-like 1 [EC:2.4.1.-] | (RefSeq) PARVUS; Nucleotide-diphospho-sugar transferases superfamily protein (A)	--	galacturonosyltransferase 5 [Arabidopsis thaliana]	GATL5_ARATH RecName: Full=Probable galacturonosyltransferase-like 5; EC=2.4.1.-;	GO:0005783,endoplasmic reticulum; GO:0005794,Golgi apparatus; GO:0000139,Golgi membrane; GO:0016021,integral component of membrane; GO:0047262,polygalacturonate 4-alpha-galacturonosyltransferase activity; GO:0048354,mucilage biosynthetic process involved in seed coat development; GO:0048363,mucilage pectin metabolic process; GO:0045489,pectin biosynthetic process; GO:0071668,plant-type cell wall …	PF01501.23:Glycosyl transferase family 8		5.0709	5.33	5.2522	1.3687	1.4371	1.0457	5.5137	5.6392	4.1013	0.78	0.9778	0.7563	7.8875	5.42	8.2277	0.9315	0.8293	0.7514	4.2786	4.4934	4.5136	0.8788	0.6137	0.7966	4.3811	3.9799	5.2408	1.7659	2.3376	2.189		-1.9016	1.06918e-25	3.87487e-25	down	-2.51553	2.19905e-31
AT1G02730	CSLD5	1	594502	598657	4156	K00770 1,4-beta-D-xylan synthase [EC:2.4.2.24] | (RefSeq) CSLD5; cellulose synthase-like D5 (A)	ko00520: Amino sugar and nucleotide sugar metabolism; ko01100: Metabolic pathways	cellulose synthase-like D5 [Arabidopsis thaliana]	CSLD5_ARATH RecName: Full=Cellulose synthase-like protein D5; Short=AtCslD5; EC=2.4.1.-;	GO:0005794,Golgi apparatus; GO:0000139,Golgi membrane; GO:0016021,integral component of membrane; GO:0005886,plasma membrane; GO:0016760,cellulose synthase (UDP-forming) activity; GO:0046527,glucosyltransferase activity; GO:0051753,mannan synthase activity; GO:0000919,cell plate assembly; GO:0042546,cell wall biogenesis; GO:0071555,cell wall organization; GO:0030244,cellulose biosynthetic process…	PF03552.17:Cellulose synthase		10.7606	9.2685	8.9221	1.557	1.6581	0.9175	11.2923	9.1342	8.4073	0.5005	0.5253	0.8461	7.5009	7.6993	8.9595	0.8929	0.5857	0.4636	9.8351	9.1617	8.4236	0.159	0.467	0.1219	8.6495	7.0368	8.2856	1.5979	0.8955	1.6758		-2.68776	6.45894e-69	4.82833e-68	down	-3.85068	1.10834e-103
AT1G02750	AT1G02750	1	602489	604387	1899	--	--	Drought-responsive family protein [Arabidopsis thaliana]	DI192_ARATH RecName: Full=Protein DEHYDRATION-INDUCED 19 homolog 2; Short=AtDi19-2;	GO:0005737,cytoplasm; GO:0005634,nucleus; GO:0005575,cellular_component; GO:0005622,intracellular anatomical structure; GO:0110165,cellular anatomical entity; GO:0043226,organelle; GO:0043227,membrane-bounded organelle; GO:0043229,intracellular organelle; GO:0043231,intracellular membrane-bounded organelle	PF05605.15:Drought induced 19 protein (Di19), zinc-binding		12.3194	14.259	11.4845	20.2393	21.1537	20.7928	9.3317	10.5333	10.2668	21.6456	20.1878	20.0125	11.8942	11.0494	12.8693	21.6717	19.6584	21.5929	10.1618	9.4888	9.2936	19.9105	23.8925	20.9545	13.3342	10.8802	10.8206	16.6607	18.4651	17.2966		0.832655	2.70245e-12	6.43998e-12	false	1.12209	1.76146e-19
AT1G02770	AT1G02770	1	604873	606708	1836	--	--	hypothetical protein AT1G02770 [Arabidopsis thaliana]	Y1277_ARATH RecName: Full=UPF0725 protein At1g02770;	--	PF04776.15:Protein MS5		1.2285	1.0722	1.1599	1.3518	2.776	2.4596	0.2044	0.2461	0.2634	1.634	1.5049	1.3863	2.3158	1.9475	1.9838	1.0605	0.8475	1.1806	0.5403	0.3633	0.8197	0.5523	1.0446	1.63	0.568	0.7872	0.8445	1.8141	0.9502	1.5286		1.05443	0.00261232	0.00370542	up	2.74756	4.74061e-08
AT1G02790	PGA4	1	610363	612324	1962	K01213 galacturan 1,4-alpha-galacturonidase [EC:3.2.1.67] | (RefSeq) PGA4; polygalacturonase 4 (A)	ko00040: Pentose and glucuronate interconversions; ko01100: Metabolic pathways	polygalacturonase 4 [Arabidopsis thaliana]	PGLR1_ARATH RecName: Full=Exopolygalacturonase clone GBGE184; Short=ExoPG; EC=3.2.1.67; AltName: Full=Galacturan 1,4-alpha-galacturonidase; AltName: Full=Pectinase; Flags: Precursor;	GO:0005576,extracellular region; GO:0047911,galacturan 1,4-alpha-galacturonidase activity; GO:0004650,polygalacturonase activity; GO:0005975,carbohydrate metabolic process; GO:0071555,cell wall organization; GO:0003674,molecular_function; GO:0003824,catalytic activity; GO:0004553,hydrolase activity, hydrolyzing O-glycosyl compounds; GO:0016787,hydrolase activity; GO:0016798,hydrolase activity, ac…	PF00295.20:Glycosyl hydrolases family 28		14.4807	13.0598	11.5365	14.3491	17.0986	19.2521	7.5501	7.0967	9.0519	8.9924	9.0493	6.8938	12.9993	12.8181	21.2859	10.7342	7.5615	5.2044	2.1618	3.5024	2.5476	2.9283	1.4984	3.7465	6.559	7.7983	9.7632	10.2493	5.6124	3.3993		0.501023	3.7513e-05	6.13776e-05	false	0.155842	0.308076
AT1G02800	CEL2	1	613197	616231	3035	K01179 endoglucanase [EC:3.2.1.4] | (RefSeq) CEL2; cellulase 2 (A)	ko00500: Starch and sucrose metabolism; ko01100: Metabolic pathways	cellulase 2 [Arabidopsis thaliana]	GUN1_ARATH RecName: Full=Endoglucanase 1; EC=3.2.1.4; AltName: Full=Cellulase 2; Short=AtCEL2; AltName: Full=Endo-1,4-beta glucanase 1; Flags: Precursor;	GO:0005576,extracellular region; GO:0008810,cellulase activity; GO:0071555,cell wall organization; GO:0030245,cellulose catabolic process; GO:0007389,pattern specification process; GO:0009624,response to nematode; GO:0003674,molecular_function; GO:0003824,catalytic activity; GO:0004553,hydrolase activity, hydrolyzing O-glycosyl compounds; GO:0016787,hydrolase activity; GO:0016798,hydrolase activi…	PF00759.22:Glycosyl hydrolase family 9		3.6414	4.1011	4.483	0.4987	0.3438	0.5199	4.3095	2.7585	2.9167	0.1381	0.1979	0.0268	2.6246	2.1373	5.191	0.3443	0.0573	0.0665	3.3107	3.3732	3.2075	0.0623	0	0.0262	2.7499	1.8878	3.3613	0.4331	0.4943	0.9706		-3.04368	3.95313e-25	1.41213e-24	down	-4.70746	2.22554e-22
AT1G02810	AT1G02810	1	618061	620502	2442	K01051 pectinesterase [EC:3.1.1.11] | (RefSeq) Plant invertase/pectin methylesterase inhibitor superfamily (A)	ko00040: Pentose and glucuronate interconversions; ko01100: Metabolic pathways	Plant invertase/pectin methylesterase inhibitor superfamily [Arabidopsis thaliana]	PME7_ARATH RecName: Full=Probable pectinesterase/pectinesterase inhibitor 7; Includes: RecName: Full=Pectinesterase inhibitor 7; AltName: Full=Pectin methylesterase inhibitor 7; Includes: RecName: Full=Pectinesterase 7; Short=PE 7; EC=3.1.1.11; AltName: Full=Pectin methylesterase 1; Short=AtPME1; AltName: Full=Pectin methylesterase 7; Flags: Precursor;	GO:0005576,extracellular region; GO:0045330,aspartyl esterase activity; GO:0030599,pectinesterase activity; GO:0046910,pectinesterase inhibitor activity; GO:0042545,cell wall modification; GO:0045490,pectin catabolic process; GO:0003674,molecular_function; GO:0003824,catalytic activity; GO:0016787,hydrolase activity; GO:0016788,hydrolase activity, acting on ester bonds; GO:0052689,carboxylic este…	PF01095.22:Pectinesterase		2.9464	2.2452	2.3383	1.1608	1.2662	0.6001	3.0543	2.9891	2.3988	0.5906	0.5561	0.3436	1.9727	2.2526	1.3542	0.6624	0.4901	0.2655	3.1433	2.5023	1.7438	0.1597	0.6273	0.2693	2.5589	2.7524	2.9305	1.9954	2.2192	2.2552		-1.19372	2.19109e-05	3.63545e-05	down	-2.4184	5.22178e-16
AT1G02813	AT1G02813	1	620678	621329	652	--	--	pectinesterase (Protein of unknown function, DUF538) [Arabidopsis thaliana]	--	--	PF04398.15:Protein of unknown function, DUF538		0.0683	3.0765	1.8802	0	0	0	0.451	0	2.2411	0	0	0	0.1775	0	5.658	0.0802	0	0	0.6011	0	0.1661	0	0	0	1.1873	0.2707	0.86	0	0	0.8259		-6.81277	0.00346006	0.00485501	down	NA	NA
AT1G02816	AT1G02816	1	621453	623054	1602	--	--	pectinesterase (Protein of unknown function, DUF538) [Arabidopsis thaliana]	--	GO:0000325,plant-type vacuole; GO:0005575,cellular_component; GO:0005622,intracellular anatomical structure; GO:0005737,cytoplasm; GO:0005773,vacuole; GO:0043226,organelle; GO:0043227,membrane-bounded organelle; GO:0043229,intracellular organelle; GO:0043231,intracellular membrane-bounded organelle; GO:0110165,cellular anatomical entity	PF04398.15:Protein of unknown function, DUF538		6.7301	6.6588	6.4023	18.4749	21.3956	19.1375	5.6645	7.0629	6.9675	21.9147	23.0373	20.3635	8.3097	7.3249	9.4364	23.3125	20.8733	22.4899	7.4614	9.5329	9.4855	26.1421	26.0979	26.9731	8.7206	9.3915	9.9251	17.3847	17.242	16.5669		1.70007	2.02403e-51	1.18248e-50	up	1.81263	5.31728e-50
AT1G02820	LEA3	1	623656	624567	912	--	--	Late embryogenesis abundant 3 (LEA3) family protein [Arabidopsis thaliana]	LEA2_ARATH RecName: Full=Late embryogenis abundant protein 2 {ECO:0000303|PubMed:25005920};	GO:0005829,cytosol; GO:0005634,nucleus; GO:0009651,response to salt stress; GO:0009414,response to water deprivation; GO:0006950,response to stress; GO:0006970,response to osmotic stress; GO:0008150,biological_process; GO:0009628,response to abiotic stimulus; GO:0050896,response to stimulus; GO:0001101,response to acid chemical; GO:0009415,response to water; GO:0010035,response to inorganic subst…	PF03242.16:Late embryogenesis abundant protein		9.0087	10.1119	11.2672	1.1141	1.1225	1.1033	7.5168	7.3846	9.4508	0.8025	1.0738	0.8379	12.8147	12.104	15.086	1.0256	1.3446	1.7344	60.4667	64.6801	65.3328	2.6427	2.3676	1.8766	53.9368	49.7981	50.0632	17.6295	21.0389	16.3567		-3.06318	3.50356e-28	1.34149e-27	down	-3.08429	2.45993e-22
AT1G02840	SR34	1	626639	629993	3355	K12890 serine/arginine-rich splicing factor 1 | (RefSeq) SR34; RNA-binding (RRM/RBD/RNP motifs) family protein (A)	ko03040: Spliceosome	RNA-binding (RRM/RBD/RNP motifs) family protein [Arabidopsis thaliana]	SR34_ARATH RecName: Full=Serine/arginine-rich-splicing factor SR34; Short=At-SR34; Short=At-SRp34; Short=AtSR34; AltName: Full=Pre-mRNA-splicing factor SF2; AltName: Full=SR1 protein;	GO:0035061,interchromatin granule; GO:0016607,nuclear speck; GO:0005634,nucleus; GO:0005681,spliceosomal complex; GO:0003729,mRNA binding; GO:0003723,RNA binding; GO:0000398,mRNA splicing, via spliceosome; GO:0003674,molecular_function; GO:0003676,nucleic acid binding; GO:0005488,binding; GO:0097159,organic cyclic compound binding; GO:1901363,heterocyclic compound binding; GO:0000375,RNA splicing…	PF00076.25:RNA recognition motif. (a.k.a. RRM, RBD, or RNP domain)		54.943	50.1732	51.2394	196.423	185.581	192.252	55.4974	48.4392	49.175	174.355	161.927	165.7	49.6977	48.725	54.8682	173.348	174.883	158.774	45.9541	47.291	45.919	179.141	161.385	173.053	51.8567	48.7983	49.9052	135.144	125.914	124.344		2.00039	0	0	up	1.80037	1.32604e-201
AT1G02850	BGLU11	1	630374	633420	3047	K01188 beta-glucosidase [EC:3.2.1.21] | (RefSeq) BGLU11; beta glucosidase 11 (A)	ko00460: Cyanoamino acid metabolism; ko00500: Starch and sucrose metabolism; ko00999: Biosynthesis of various plant secondary metabolites; ko01100: Metabolic pathways; ko01110: Biosynthesis of secondary metabolites	beta glucosidase 11 [Arabidopsis thaliana]	BGL11_ARATH RecName: Full=Beta-glucosidase 11; Short=AtBGLU11; EC=3.2.1.21; Flags: Precursor;	GO:0008422,beta-glucosidase activity; GO:0102483,scopolin beta-glucosidase activity; GO:0005975,carbohydrate metabolic process; GO:0003674,molecular_function; GO:0003824,catalytic activity; GO:0004553,hydrolase activity, hydrolyzing O-glycosyl compounds; GO:0015926,glucosidase activity; GO:0016787,hydrolase activity; GO:0016798,hydrolase activity, acting on glycosyl bonds; GO:0008150,biological_p…	PF00232.21:Glycosyl hydrolase family 1		12.2335	12.7047	11.667	23.6433	22.8307	24.3616	5.4523	3.7113	4.4359	23.969	24.5516	22.8835	11.9659	11.6981	12.2157	23.0566	23.1026	22.4831	5.6751	11.9243	6.3445	29.3557	30.9491	29.5919	11.0618	13.622	13.0766	31.456	28.8498	30.985		1.07641	2.02422e-38	9.54924e-38	up	2.47963	1.32715e-105
AT1G02860	NLA	1	635144	637262	2119	K16275 E3 ubiquitin-protein ligase BAH [EC:2.3.2.27] | (RefSeq) NLA; SPX (SYG1/Pho81/XPR1) domain-containing protein (A)	--	SPX (SYG1/Pho81/XPR1) domain-containing protein [Arabidopsis thaliana]	BAH1_ARATH RecName: Full=E3 ubiquitin-protein ligase BAH1; EC=2.3.2.27 {ECO:0000305}; AltName: Full=Protein BENZOIC ACID HYPERSENSITIVE 1; AltName: Full=Protein NITROGEN LIMITATION ADAPTATION; AltName: Full=RING-type E3 ubiquitin transferase BAH1 {ECO:0000305};	GO:0016607,nuclear speck; GO:0005634,nucleus; GO:0005886,plasma membrane; GO:0046872,metal ion binding; GO:0004842,ubiquitin-protein transferase activity; GO:0042742,defense response to bacterium; GO:0009626,plant-type hypersensitive response; GO:0010337,regulation of salicylic acid metabolic process; GO:0080021,response to benzoic acid; GO:0010167,response to nitrate; GO:0009751,response to sali…	PF13920.9:Zinc finger, C3HC4 type (RING finger)		15.6954	12.7598	14.0523	49.4292	51.6045	49.407	11.0256	10.8729	11.5968	56.5556	55.6425	58.2432	15.0902	13.4134	13.7635	52.7457	50.0533	54.525	8.284	7.4762	7.7695	56.6742	55.8767	57.4727	8.292	7.9286	8.7505	33.9359	31.8652	33.8146		1.94691	8.59902e-123	1.10737e-121	up	2.43268	5.22658e-188
AT1G02900	RALF1	1	653604	654457	854	--	--	rapid alkalinization factor 1 [Arabidopsis thaliana]	RLF1_ARATH RecName: Full=Protein RALF-like 1; AltName: Full=Rapid alkalinization factor 1; Short=AtRALF1; Flags: Precursor;	GO:0048046,apoplast; GO:0005179,hormone activity; GO:0019722,calcium-mediated signaling; GO:0007267,cell-cell signaling; GO:0030308,negative regulation of cell growth; GO:0048364,root development; GO:0003674,molecular_function; GO:0005102,signaling receptor binding; GO:0005488,binding; GO:0005515,protein binding; GO:0030545,signaling receptor regulator activity; GO:0030546,signaling receptor acti…	PF05498.14:Rapid ALkalinization Factor (RALF)		7.1471	4.1637	6.938	1.4194	0.4516	0.9433	4.6734	4.3149	4.3726	1.5335	1.1468	1.1437	7.8618	8.8598	7.2308	1.7762	0.7954	0.947	3.6712	5.5794	5.6213	0.9967	0.6961	0.8965	5.4817	6.6129	4.0801	1.3353	1.4246	1.3062		-2.57882	1.06734e-12	2.5865e-12	down	-1.71854	8.04627e-08
AT1G02920	GSTF7	1	658578	659980	1403	K00799 glutathione S-transferase [EC:2.5.1.18] | (RefSeq) GSTF7; glutathione S-transferase 7 (A)	ko00480: Glutathione metabolism; ko01100: Metabolic pathways	glutathione S-transferase 7 [Arabidopsis thaliana]	GSTF7_ARATH RecName: Full=Glutathione S-transferase F7 {ECO:0000303|PubMed:12090627}; EC=2.5.1.18 {ECO:0000250|UniProtKB:O80852}; AltName: Full=AtGSTF8 {ECO:0000303|PubMed:12090627}; AltName: Full=GST class-phi member 7 {ECO:0000303|PubMed:12090627}; AltName: Full=Glutathione S-transferase 11 {ECO:0000303|PubMed:12090627};	GO:0005737,cytoplasm; GO:0005829,cytosol; GO:0005576,extracellular region; GO:0005634,nucleus; GO:0000325,plant-type vacuole; GO:0050897,cobalt ion binding; GO:0005507,copper ion binding; GO:0043295,glutathione binding; GO:0004364,glutathione transferase activity; GO:0050832,defense response to fungus; GO:0006749,glutathione metabolic process; GO:0046686,response to cadmium ion; GO:0009407,toxin …	PF02798.23:Glutathione S-transferase, N-terminal domain		72.3923	79.6372	74.2128	340.18	352.199	361.582	18.7026	22.4085	20.9135	407.065	463.771	473.06	42.5942	44.5972	36.3298	398.269	394.427	406.764	14.9589	19.5733	10.5933	386.8	388.901	403.808	40.5991	50.668	41.6024	289.583	250.485	285.23		2.34331	0	0	up	4.52206	0
AT1G02930	GSTF6	1	661088	662475	1388	K00799 glutathione S-transferase [EC:2.5.1.18] | (RefSeq) GSTF6; glutathione S-transferase 6 (A)	ko00480: Glutathione metabolism; ko01100: Metabolic pathways	glutathione S-transferase 6 [Arabidopsis thaliana]	GSTF6_ARATH RecName: Full=Glutathione S-transferase F6; Short=AtGSTF6; EC=2.5.1.18; AltName: Full=AtGSTF3; AltName: Full=GST class-phi member 6; AltName: Full=Glutathione S-transferase 1; Short=AtGST1; AltName: Full=Protein EARLY RESPONSE TO DEHYDRATION 11;	GO:0005737,cytoplasm; GO:0005829,cytosol; GO:0005576,extracellular region; GO:0005739,mitochondrion; GO:0009505,plant-type cell wall; GO:0000325,plant-type vacuole; GO:0009506,plasmodesma; GO:2001147,camalexin binding; GO:0050897,cobalt ion binding; GO:0005507,copper ion binding; GO:0043295,glutathione binding; GO:0004364,glutathione transferase activity; GO:2001227,quercitrin binding; GO:0006952…	PF02798.23:Glutathione S-transferase, N-terminal domain		124.49	140.991	139.815	445.659	458.137	471.216	34.183	39.9156	36.003	438.12	522.049	525.583	120.378	106.697	112.958	464.008	449.664	451.21	26.7328	29.3244	25.1688	338.715	341.076	373.622	51.5623	60.2289	56.7665	301.205	263.444	296.816		1.88539	1.48596e-264	4.74413e-263	up	3.83896	0
AT1G02940	GSTF5	1	662963	664290	1328	K00799 glutathione S-transferase [EC:2.5.1.18] | (RefSeq) GSTF5; glutathione S-transferase (class phi) 5 (A)	ko00480: Glutathione metabolism; ko01100: Metabolic pathways	glutathione S-transferase (class phi) 5 [Arabidopsis thaliana]	GSTF5_ARATH RecName: Full=Glutathione S-transferase F5; Short=AtGSTF5; EC=2.5.1.18; AltName: Full=GST class-phi member 5;	GO:0005737,cytoplasm; GO:0005829,cytosol; GO:0005739,mitochondrion; GO:0043295,glutathione binding; GO:0004364,glutathione transferase activity; GO:0006749,glutathione metabolic process; GO:0009407,toxin catabolic process; GO:0003674,molecular_function; GO:0005488,binding; GO:0033218,amide binding; GO:0042277,peptide binding; GO:0043167,ion binding; GO:0043168,anion binding; GO:0072341,modified a…	PF02798.23:Glutathione S-transferase, N-terminal domain		1.2794	0.4676	2.0536	0.259	0.445	0.486	0.2154	0.3112	0.1665	0.2583	0.0529	0.1503	1.2268	0.8364	1.4806	0.0536	0.1608	0.0415	0.2412	0.8354	0.5553	0	0.5081	0.1472	0.1512	0.6335	0.2465	0.045	0.1386	0.1184		-1.54944	0.0121621	0.0161745	down	NA	NA
AT1G02950	GSTF4	1	665119	666471	1353	K00799 glutathione S-transferase [EC:2.5.1.18] | (RefSeq) GSTF4; glutathione S-transferase F4 (A)	ko00480: Glutathione metabolism; ko01100: Metabolic pathways	glutathione S-transferase F4 [Arabidopsis thaliana]	GSTF4_ARATH RecName: Full=Glutathione S-transferase F4; Short=AtGSTF4; EC=2.5.1.18; AltName: Full=GST class-phi member 4; AltName: Full=Glutathione S-transferase 31;	GO:0005737,cytoplasm; GO:0005829,cytosol; GO:0043295,glutathione binding; GO:0004364,glutathione transferase activity; GO:0006749,glutathione metabolic process; GO:0009407,toxin catabolic process; GO:0003674,molecular_function; GO:0005488,binding; GO:0033218,amide binding; GO:0042277,peptide binding; GO:0043167,ion binding; GO:0043168,anion binding; GO:0072341,modified amino acid binding; GO:1900…	PF02798.23:Glutathione S-transferase, N-terminal domain		5.2628	3.7603	5.2847	1.6973	1.3255	0.9168	3.9359	5.3417	5.2906	1.3849	0.7873	1.0444	4.9903	5.3519	5.3083	0.8522	1.277	0.7412	4.1904	4.4789	4.5578	0.3467	0.8071	0.3411	4.1291	3.5944	3.0589	1.5632	1.1471	1.4101		-1.7421	1.75418e-08	3.52358e-08	down	-2.09523	1.0005e-10
AT1G02970	WEE1	1	673306	676419	3114	K06632 wee1-like protein kinase [EC:2.7.11.1] | (RefSeq) WEE1; WEE1-like kinase (A)	--	Similar to Wee1 protein kinase [Arabidopsis thaliana]	WEE1_ARATH RecName: Full=Wee1-like protein kinase; EC=2.7.10.2; AltName: Full=Wee1-At;	GO:0005634,nucleus; GO:0005524,ATP binding; GO:0046872,metal ion binding; GO:0004715,non-membrane spanning protein tyrosine kinase activity; GO:0004672,protein kinase activity; GO:0004713,protein tyrosine kinase activity; GO:0007049,cell cycle; GO:0051301,cell division; GO:0000076,DNA replication checkpoint signaling; GO:1902750,negative regulation of cell cycle G2/M phase transition; GO:0000166,…	PF00069.28:Protein kinase domain		1.6675	1.514	1.314	0.1331	0	0.2748	1.9046	2.0567	1.6689	0.0797	0.0543	0.0772	1.4238	1.3852	1.7122	0.0827	0.0826	0.1066	1.2396	1.3525	0.9323	0	0.0522	0.0757	1.2825	0.9536	1.2034	0.2774	0.4038	0.2839		-3.33116	3.28849e-10	7.19451e-10	down	-4.64623	8.44656e-15
AT1G02980	CUL2	1	677360	681378	4019	K03347 cullin 1 | (RefSeq) CUL2; cullin 2 (A)	ko04120: Ubiquitin mediated proteolysis; ko04141: Protein processing in endoplasmic reticulum	cullin 2 [Arabidopsis thaliana]	CUL2_ARATH RecName: Full=Cullin-2; Short=AtCUL1;	GO:0009941,chloroplast envelope; GO:0031461,cullin-RING ubiquitin ligase complex; GO:0019005,SCF ubiquitin ligase complex; GO:0031625,ubiquitin protein ligase binding; GO:0009734,auxin-activated signaling pathway; GO:0009867,jasmonic acid mediated signaling pathway; GO:0016567,protein ubiquitination; GO:0009733,response to auxin; GO:0009753,response to jasmonic acid; GO:0006511,ubiquitin-dependen…	PF00888.25:Cullin family		0.4119	0.513	0.4927	0.3654	1.3176	1.2761	0.0675	0.0697	0.1305	0.081	0.0207	0.0393	0.6824	0.5827	1.2732	0.1051	0.021	0.1625	0.0315	0.0491	0.0145	0.0228	0.0398	0.0385	0.0296	0.0532	0	0.0353	0.0906	0.0309		1.18785	0.00554812	0.00762116	up	NA	NA
AT1G03010	AT1G03010	1	693190	696504	3315	--	--	Phototropic-responsive NPH3 family protein [Arabidopsis thaliana]	Y1301_ARATH RecName: Full=BTB/POZ domain-containing protein At1g03010;	GO:0009860,pollen tube growth; GO:0016567,protein ubiquitination; GO:0000003,reproduction; GO:0000902,cell morphogenesis; GO:0000904,cell morphogenesis involved in differentiation; GO:0003006,developmental process involved in reproduction; GO:0008150,biological_process; GO:0009653,anatomical structure morphogenesis; GO:0009826,unidimensional cell growth; GO:0009856,pollination; GO:0009932,cell ti…	PF03000.17:NPH3 family		0.5292	0.7784	0.5764	1.2936	1.5389	0.7915	1.1384	1.4322	1.4916	0.7853	0.7462	0.8701	1.0026	0.8577	1.0568	0.8349	1.5322	0.8706	0.6983	0.6803	0.4421	0.337	0.9194	0.4263	0.8894	0.5241	0.8028	0.6675	0.7694	0.9423		1.06611	0.00117366	0.00171533	up	-0.674307	0.0172313
AT1G03020	AT1G03020	1	697919	698591	673	K03676 glutaredoxin 3 | (RefSeq) Thioredoxin superfamily protein (A)	--	Thioredoxin superfamily protein [Arabidopsis thaliana]	GRXS1_ARATH RecName: Full=Monothiol glutaredoxin-S1; Short=AtGrxS1; AltName: Full=Protein ROXY 16;	GO:0005737,cytoplasm; GO:0051537,2 iron, 2 sulfur cluster binding; GO:0097573,glutathione oxidoreductase activity; GO:0046872,metal ion binding; GO:0010167,response to nitrate; GO:0003674,molecular_function; GO:0005488,binding; GO:0051536,iron-sulfur cluster binding; GO:0051540,metal cluster binding; GO:0003824,catalytic activity; GO:0015035,protein-disulfide reductase activity; GO:0015036,disulf…	PF00462.27:Glutaredoxin		2.2508	2.574	2.1858	0.075	0.0716	0.2112	3.9951	2.7054	2.8346	0.1497	0.1532	0.508	2.4654	2.1543	2.3237	0.2332	0.3105	0.2403	4.6586	4.7199	7.1331	0.0843	0.2944	0.1422	6.7917	6.1625	5.2964	1.6944	1.2721	2.3433		-4.15611	1.66695e-07	3.15614e-07	down	-3.45105	9.24574e-09
AT1G03050	AT1G03050	1	707485	710041	2557	K20044 phosphatidylinositol-binding clathrin assembly protein | (RefSeq) ENTH/ANTH/VHS superfamily protein (A)	--	ENTH/ANTH/VHS superfamily protein [Arabidopsis thaliana]	CAP4_ARATH RecName: Full=Putative clathrin assembly protein At1g03050;	GO:0005905,clathrin-coated pit; GO:0030136,clathrin-coated vesicle; GO:0005794,Golgi apparatus; GO:0090406,pollen tube; GO:0090404,pollen tube tip; GO:0005545,1-phosphatidylinositol binding; GO:0032050,clathrin heavy chain binding; GO:0005546,phosphatidylinositol-4,5-bisphosphate binding; GO:0000149,SNARE binding; GO:0048268,clathrin coat assembly; GO:0072583,clathrin-dependent endocytosis; GO:00…	PF07651.19:ANTH domain		1.6842	1.7849	1.3057	1.0229	1.4102	2.1112	0.7752	0.4682	0.8403	1.1788	0.9047	0.7033	1.6324	1.2846	1.8226	0.7062	0.823	0.6187	0.3527	0.0733	0.1624	0.4852	0.1115	0.5169	0.8129	0.6155	1.0274	1.0461	0.3853	0.502		0.0567046	0.844352	0.860726	false	0.50322	0.175371
AT1G03055	D27	1	710018	711857	1840	K17911 beta-carotene isomerase [EC:5.2.1.14] | (RefSeq) D27; beta-carotene isomerase D27-like protein (A)	ko00906: Carotenoid biosynthesis; ko01110: Biosynthesis of secondary metabolites	beta-carotene isomerase D27-like protein [Arabidopsis thaliana]	D27_ARATH RecName: Full=Beta-carotene isomerase D27, chloroplastic; EC=5.2.1.14; AltName: Full=Protein DWARF-27 homolog; Short=AtD27; Flags: Precursor;	GO:0009507,chloroplast; GO:0009536,plastid; GO:0106365,beta-carotene isomerase activity; GO:0005506,iron ion binding; GO:0010223,secondary shoot formation; GO:1901601,strigolactone biosynthetic process; GO:0003674,molecular_function; GO:0003824,catalytic activity; GO:0016853,isomerase activity; GO:0016859,cis-trans isomerase activity; GO:0005488,binding; GO:0043167,ion binding; GO:0043169,cation …	PF13225.9:Beta-carotene isomerase D27-like, C-terminal		4.471	4.6154	4.5362	1.2559	0.9419	0.9258	3.9176	4.3121	4.4698	1.2973	1.5106	1.0843	4.8661	5.271	5.0924	0.8362	1.0208	0.9337	8.5272	7.5228	8.5588	1.7135	1.7597	1.6999	7.1693	8.1894	7.754	1.9475	2.0809	2.6303		-2.0046	4.5764e-12	1.07959e-11	down	-1.62473	1.29274e-08
AT1G03070	AT1G03070	1	729830	731565	1736	K24205 protein lifeguard | (RefSeq) Bax inhibitor-1 family protein (A)	--	Bax inhibitor-1 family protein [Arabidopsis thaliana]	LFG4_ARATH RecName: Full=Protein LIFEGUARD 4 {ECO:0000303|PubMed:23888068}; Short=AtLFG4 {ECO:0000303|PubMed:23888068};	GO:0016021,integral component of membrane; GO:0016020,membrane; GO:0005575,cellular_component; GO:0031224,intrinsic component of membrane; GO:0110165,cellular anatomical entity	PF01027.23:Inhibitor of apoptosis-promoting Bax1		1.8206	1.7534	1.5389	3.6423	2.7812	3.9488	0.8416	0.66	0.9106	3.6324	2.2716	2.4261	1.4841	2.4323	1.3816	2.0537	1.8421	4.1149	1.4131	1.24	1.099	1.9552	2.5403	1.9939	1.2701	1.4141	1.059	1.4057	1.372	1.2945		1.14572	1.92565e-05	3.20624e-05	up	1.87258	5.49379e-08
AT1G03080	NET1D	1	731554	738306	6753	--	--	kinase interacting (KIP1-like) family protein [Arabidopsis thaliana]	NET1D_ARATH RecName: Full=Protein NETWORKED 1D {ECO:0000303|PubMed:22840520};	GO:0005886,plasma membrane; GO:0051015,actin filament binding; GO:0003674,molecular_function; GO:0003779,actin binding; GO:0005488,binding; GO:0005515,protein binding; GO:0008092,cytoskeletal protein binding; GO:0044877,protein-containing complex binding; GO:0005575,cellular_component; GO:0016020,membrane; GO:0071944,cell periphery; GO:0110165,cellular anatomical entity	PF07765.15:KIP1-like protein		15.3226	15.1909	15.5578	38.9016	39.8435	38.9025	14.1287	12.3159	11.972	37.4319	35.7809	36.5695	15.1228	16.4271	15.4814	38.1334	38.227	37.053	14.7878	15.8619	14.3629	38.6476	36.1142	37.2687	16.76	16.1974	15.8592	27.5228	29.4529	28.36		1.47572	1.28232e-201	2.92964e-200	up	1.60253	2.33287e-141
AT1G03090	MCCA	1	739544	744184	4641	K01968 3-methylcrotonyl-CoA carboxylase alpha subunit [EC:6.4.1.4] | (RefSeq) MCCA; methylcrotonyl-CoA carboxylase alpha chain (A)	ko00280: Valine, leucine and isoleucine degradation; ko01100: Metabolic pathways	methylcrotonyl-CoA carboxylase alpha chain [Arabidopsis thaliana]	MCCA_ARATH RecName: Full=Methylcrotonoyl-CoA carboxylase subunit alpha, mitochondrial; Short=MCCase subunit alpha; EC=6.4.1.4; AltName: Full=3-methylcrotonyl-CoA carboxylase 1; AltName: Full=3-methylcrotonyl-CoA:carbon dioxide ligase subunit alpha; Flags: Precursor;	GO:0022626,cytosolic ribosome; GO:0005576,extracellular region; GO:0005759,mitochondrial matrix; GO:0005739,mitochondrion; GO:0005524,ATP binding; GO:0050897,cobalt ion binding; GO:0004485,methylcrotonoyl-CoA carboxylase activity; GO:0006552,leucine catabolic process; GO:0000166,nucleotide binding; GO:0003674,molecular_function; GO:0005488,binding; GO:0017076,purine nucleotide binding; GO:0030554…	PF02786.20:Carbamoyl-phosphate synthase L chain, ATP binding domain		14.0271	14.8854	15.3551	348.055	351.964	353.341	15.0205	15.4522	16.1556	409.919	366.075	376.077	15.9074	16.8434	15.9311	415.358	416.063	403.39	9.1935	9.0928	11.1009	446.051	418.106	451.292	11.4981	12.0242	11.7186	201.276	183.922	192.054		4.69521	0	0	up	4.71194	0
AT1G03100	AT1G03100	1	743885	746701	2817	K17710 pentatricopeptide repeat domain-containing protein 1 | (RefSeq) Tetratricopeptide repeat (TPR)-like superfamily protein (A)	--	Pentatricopeptide repeat (PPR) superfamily protein [Arabidopsis thaliana]	PPR6_ARATH RecName: Full=Pentatricopeptide repeat-containing protein At1g03100, mitochondrial; Flags: Precursor;	GO:0005739,mitochondrion; GO:0005575,cellular_component; GO:0005622,intracellular anatomical structure; GO:0005737,cytoplasm; GO:0043226,organelle; GO:0043227,membrane-bounded organelle; GO:0043229,intracellular organelle; GO:0043231,intracellular membrane-bounded organelle; GO:0110165,cellular anatomical entity	PF13041.9:PPR repeat family		0.6484	0.5826	0.3626	1.4702	1.4375	1.4466	0.2684	0.2924	0.3314	1.2874	1.0064	0.8321	0.4109	0.5147	0.484	1.0584	0.779	1.622	0.3617	0.347	0.2819	1.4907	1.3364	1.1551	0.314	0.4072	0.4123	0.5761	0.8638	0.4506		1.57895	9.33684e-08	1.79493e-07	up	1.89131	2.04853e-07
AT1G03103	AT1G03103	1	747197	748057	861	--	--	Bifunctional inhibitor/lipid-transfer protein/seed storage 2S albumin superfamily protein [Arabidopsis thaliana]	LTG19_ARATH RecName: Full=Non-specific lipid transfer protein GPI-anchored 19 {ECO:0000303|PubMed:23893219}; Short=AtLTPG-19 {ECO:0000303|PubMed:23893219}; Short=Protein LTP-GPI-ANCHORED 19 {ECO:0000303|PubMed:23893219}; Flags: Precursor;	GO:0031225,anchored component of membrane; GO:0005886,plasma membrane; GO:0005575,cellular_component; GO:0016020,membrane; GO:0031224,intrinsic component of membrane; GO:0110165,cellular anatomical entity; GO:0071944,cell periphery	PF14368.9:Probable lipid transfer		0.9746	1.3534	0.1915	4.4193	6.4026	2.8875	0.0656	0	0	3.9351	2.4967	4.6547	7.054	5.3802	2.1929	0.6538	1.796	7.4555	0	0.1273	0.3384	0.266	0.387	0.4486	0.6911	1.172	3.2541	0.4797	0.1408	0.3606		2.58008	6.55977e-08	1.27322e-07	up	7.38658	3.31063e-09
AT1G03106	AT1G03106	1	748101	749034	934	--	--	hypothetical protein AT1G03106 [Arabidopsis thaliana]	--	--	--		0.2862	0.3905	0.0438	1.5682	2.4259	1.0147	0	0.0464	0.0869	3.02	1.0485	1.2549	0.5371	0.1455	0.4293	1.064	1.2307	1.3854	0.2098	1.0029	0.2705	1.3974	1.432	1.2296	0.3157	1.1337	0.6432	2.4418	2.364	1.2355		2.94022	2.50328e-06	4.41839e-06	up	5.3896	4.97651e-08
AT1G03110	TRM82	1	749246	751976	2731	K15443 tRNA (guanine-N(7)-)-methyltransferase subunit TRM82 | (RefSeq) TRM82; Transducin/WD40 repeat-like superfamily protein (A)	--	Transducin/WD40 repeat-like superfamily protein [Arabidopsis thaliana]	GBLP_NICPL RecName: Full=Guanine nucleotide-binding protein subunit beta-like protein;	GO:0015935,small ribosomal subunit; GO:0043022,ribosome binding; GO:0003674,molecular_function; GO:0005488,binding; GO:0043021,ribonucleoprotein complex binding; GO:0044877,protein-containing complex binding; GO:0005575,cellular_component; GO:0005622,intracellular anatomical structure; GO:0005840,ribosome; GO:0032991,protein-containing complex; GO:0043226,organelle; GO:0043228,non-membrane-bounde…	PF00400.35:WD domain, G-beta repeat		6.752	4.9721	5.7005	3.1707	2.5984	2.524	7.8588	5.7729	6.4602	1.9164	2.8436	2.4774	5.8234	5.8321	6.3567	2.2886	2.021	2.3077	7.2814	7.8247	7.576	1.0076	1.602	1.2138	7.433	7.5819	8.8127	3.2261	3.5431	3.244		-0.948849	1.31783e-06	2.36776e-06	false	-1.38552	8.31829e-12
AT1G03130	PSAD-2	1	753307	754262	956	K02692 photosystem I subunit II | (RefSeq) PSAD-2; photosystem I subunit D-2 (A)	ko00195: Photosynthesis; ko01100: Metabolic pathways	unnamed protein product [Arabidopsis thaliana]	PSAD2_ARATH RecName: Full=Photosystem I reaction center subunit II-2, chloroplastic; AltName: Full=Photosystem I 20 kDa subunit 2; Short=PSI-D2; Flags: Precursor;	GO:0009941,chloroplast envelope; GO:0009534,chloroplast thylakoid; GO:0009535,chloroplast thylakoid membrane; GO:0005576,extracellular region; GO:0009538,photosystem I reaction center; GO:0009579,thylakoid; GO:0003729,mRNA binding; GO:0019904,protein domain specific binding; GO:0015979,photosynthesis; GO:0003674,molecular_function; GO:0003676,nucleic acid binding; GO:0003723,RNA binding; GO:00054…	PF02531.19:PsaD		952.74	959.34	956.807	147.716	135.648	150.533	1143.67	1211.76	1211.98	166.493	164.23	161.015	948.063	968.552	953.76	219.511	226.429	219.566	1016.49	1077.88	1071.96	207.045	184.415	189.709	826.835	853.34	900.133	381.286	388.382	378.123		-2.60177	0	0	down	-2.77435	0
AT1G03140	AT1G03140	1	754261	756303	2043	K12817 pre-mRNA-splicing factor 18 | (RefSeq) splicing factor Prp18 family protein (A)	ko03040: Spliceosome	splicing factor Prp18 family protein [Arabidopsis thaliana]	--	GO:0005681,spliceosomal complex; GO:0006397,mRNA processing; GO:0008380,RNA splicing; GO:0006139,nucleobase-containing compound metabolic process; GO:0006396,RNA processing; GO:0006725,cellular aromatic compound metabolic process; GO:0006807,nitrogen compound metabolic process; GO:0008150,biological_process; GO:0008152,metabolic process; GO:0009987,cellular process; GO:0010467,gene expression; GO…	PF02840.18:Prp18 domain		38.2119	33.7576	33.8109	67.9383	69.4403	69.232	35.8437	32.7998	34.4208	67.7213	66.1479	63.647	34.8343	34.3667	36.4577	70.1906	67.9938	68.1143	28.9197	27.6654	27.4021	72.2042	70.525	74.0745	27.8181	28.8362	28.4455	52.5853	49.441	52.6559		1.08975	8.64382e-61	5.76698e-60	up	1.02442	2.26447e-52
AT1G03150	AT1G03150	1	756414	758678	2265	K17972 N-terminal acetyltransferase B complex catalytic subunit [EC:2.3.1.254] | (RefSeq) Acyl-CoA N-acyltransferases (NAT) superfamily protein (A)	--	N-terminal acetyltransferase B complex catalytic subunit NAA20 [Arabidopsis lyrata subsp. lyrata]	NAA20_ARATH RecName: Full=N-terminal acetyltransferase B complex catalytic subunit NAA20 {ECO:0000303|PubMed:25966763}; EC=2.3.1.254 {ECO:0000269|PubMed:25966763}; AltName: Full=NatB N-alpha-terminal acetylation complex catalytic subunit {ECO:0000303|PubMed:24244708};	GO:0031416,NatB complex; GO:0004596,peptide alpha-N-acetyltransferase activity; GO:0017196,N-terminal peptidyl-methionine acetylation; GO:0003674,molecular_function; GO:0003824,catalytic activity; GO:0008080,N-acetyltransferase activity; GO:0016407,acetyltransferase activity; GO:0016410,N-acyltransferase activity; GO:0016740,transferase activity; GO:0016746,acyltransferase activity; GO:0016747,ac…	PF00583.28:Acetyltransferase (GNAT) family		21.3122	19.2718	21.7698	31.0906	30.9269	29.8135	19.8892	21.2203	21.5738	30.1967	31.7294	32.4768	20.08	19.9373	18.8844	28.1897	30.8067	29.9399	15.6471	15.2025	14.8126	33.5996	34.9634	38.5069	16.4942	13.5798	15.446	23.6913	20.1627	22.6791		0.681101	1.50694e-10	3.34685e-10	false	0.675741	1.08732e-09
AT1G03180	AT1G03180	1	773358	775362	2005	--	--	hypothetical protein ISN44_As06g002250 [Arabidopsis suecica]	--	GO:0005634,nucleus; GO:0007096,regulation of exit from mitosis; GO:0000278,mitotic cell cycle; GO:0000280,nuclear division; GO:0006996,organelle organization; GO:0007049,cell cycle; GO:0007346,regulation of mitotic cell cycle; GO:0008150,biological_process; GO:0009987,cellular process; GO:0010458,exit from mitosis; GO:0010564,regulation of cell cycle process; GO:0016043,cellular component organiz…	PF06581.15:Mad1 and Cdc20-bound-Mad2 binding		1.9211	1.9657	1.5288	0.6405	0.6725	0.5709	1.7582	1.2096	1.4928	0.9901	0.7191	0.8671	1.3947	2.0685	1.8307	0.5307	0.6626	0.641	1.5905	1.4461	1.6479	0.5758	0.6596	0.4855	1.309	1.7346	1.7778	1.2793	1.2001	0.8781		-1.39957	6.97705e-05	0.000112056	down	-0.702543	0.0457378
AT1G03200	AT1G03200	1	780519	782946	2428	--	--	hypothetical protein AT1G03200 [Arabidopsis thaliana]	--	--	--		1.9415	1.8821	2.343	4.7495	6.413	5.4341	0.7709	0.7954	0.9309	3.9279	5.2017	4.9284	2.655	2.2861	2.5751	3.1192	4.5538	4.9154	1.3483	0.934	1.2418	3.6443	4.3174	5.5974	2.1982	1.6191	1.5616	4.7279	3.8239	4.1464		1.54977	2.67559e-05	4.41654e-05	up	2.57631	4.216e-08
AT1G03210	AT1G03210	1	782904	784346	1443	--	--	Phenazine biosynthesis PhzC/PhzF protein [Arabidopsis thaliana]	--	GO:0005737,cytoplasm; GO:0016853,isomerase activity; GO:0009058,biosynthetic process; GO:0003674,molecular_function; GO:0003824,catalytic activity; GO:0008150,biological_process; GO:0008152,metabolic process; GO:0005575,cellular_component; GO:0005622,intracellular anatomical structure; GO:0110165,cellular anatomical entity	PF02567.19:Phenazine biosynthesis-like protein		18.1056	19.1925	16.7555	22.555	21.2202	22.8921	14.4259	14.4505	14.0486	19.0897	16.2871	18.018	14.8354	14.0265	13.8055	18.2952	17.9411	18.7964	7.7665	7.4383	8.3396	18.7085	15.3812	18.0922	12.7247	12.6117	10.3144	17.5435	15.8018	19.8468		0.426642	6.19606e-05	9.99093e-05	false	0.401438	0.000851979
AT1G03220	AT1G03220	1	786832	788722	1891	--	--	Eukaryotic aspartyl protease family protein [Arabidopsis thaliana]	GIP2_NICBE RecName: Full=Probable aspartic proteinase GIP2 {ECO:0000305}; EC=3.4.23.- {ECO:0000305}; AltName: Full=Glucanase inhibitor protein 2 {ECO:0000303|PubMed:28082413}; Short=NbGIP2 {ECO:0000303|PubMed:28082413}; Flags: Precursor;	GO:0048046,apoplast; GO:0004190,aspartic-type endopeptidase activity; GO:0006952,defense response; GO:0006508,proteolysis; GO:0003674,molecular_function; GO:0003824,catalytic activity; GO:0004175,endopeptidase activity; GO:0008233,peptidase activity; GO:0016787,hydrolase activity; GO:0070001,aspartic-type peptidase activity; GO:0140096,catalytic activity, acting on a protein; GO:0006950,response …	PF14541.9:Xylanase inhibitor C-terminal		53.7403	49.5652	51.4941	495.21	453.831	492.948	50.2982	50.9857	54.004	649.527	589.257	568.547	52.8085	57.6698	48.9619	494.267	479.107	497.232	69.1999	62.0451	88.108	729.795	608.139	689.65	76.3347	90.4814	97.8073	304.367	312.774	317.375		3.34307	0	0	up	3.6256	0
AT1G03230	AT1G03230	1	789820	791689	1870	--	--	Eukaryotic aspartyl protease family protein [Arabidopsis thaliana]	GIP2_NICBE RecName: Full=Probable aspartic proteinase GIP2 {ECO:0000305}; EC=3.4.23.- {ECO:0000305}; AltName: Full=Glucanase inhibitor protein 2 {ECO:0000303|PubMed:28082413}; Short=NbGIP2 {ECO:0000303|PubMed:28082413}; Flags: Precursor;	GO:0048046,apoplast; GO:0004190,aspartic-type endopeptidase activity; GO:0006952,defense response; GO:0006508,proteolysis; GO:0003674,molecular_function; GO:0003824,catalytic activity; GO:0004175,endopeptidase activity; GO:0008233,peptidase activity; GO:0016787,hydrolase activity; GO:0070001,aspartic-type peptidase activity; GO:0140096,catalytic activity, acting on a protein; GO:0006950,response …	PF14541.9:Xylanase inhibitor C-terminal		11.6026	13.6519	12.7176	13.8285	11.5492	12.1884	13.0528	12.7041	14.4123	14.7876	12.7069	13.4756	10.2346	9.0614	10.5285	12.7269	10.31	12.931	9.6404	8.8418	9.3035	13.9593	14.5431	15.9935	10.6247	12.7408	10.2589	18.0829	16.4095	19.0264		0.106844	0.334053	0.370959	false	0.113617	0.298643
AT1G03270	AT1G03270	1	799115	802625	3511	K16302 metal transporter CNNM | (RefSeq) CBS domain protein with a domain protein (DUF21) (A)	--	CBS domain protein with a domain protein (DUF21) [Arabidopsis thaliana]	Y1327_ARATH RecName: Full=Putative DUF21 domain-containing protein At1g03270; AltName: Full=CBS domain-containing protein CBSDUF4;	GO:0016021,integral component of membrane; GO:0010960,magnesium ion homeostasis; GO:0008150,biological_process; GO:0042592,homeostatic process; GO:0048878,chemical homeostasis; GO:0050801,ion homeostasis; GO:0055065,metal ion homeostasis; GO:0055080,cation homeostasis; GO:0065007,biological regulation; GO:0065008,regulation of biological quality; GO:0072507,divalent inorganic cation homeostasis; …	PF01595.23:Cyclin M transmembrane N-terminal domain		2.9028	1.963	2.6624	0.8871	0.6282	0.7249	2.8087	3.0702	2.6216	0.9417	0.4088	0.332	2.7983	3.1574	3.3396	0.6223	0.296	0.4582	2.8199	3.0226	2.2495	0.2572	0.2526	0.2711	2.0467	2.2748	2.2918	0.7206	0.8169	1.0678		-1.62723	9.32859e-08	1.79369e-07	down	-2.25275	6.0796e-11
AT1G03290	AT1G03290	1	807361	813216	5856	--	--	ELKS/Rab6-interacting/CAST family protein [Arabidopsis thaliana]	DUF1_ARATH RecName: Full=DUF724 domain-containing protein 1 {ECO:0000305}; Short=AtDUF1 {ECO:0000303|PubMed:19795213};	GO:0005634,nucleus; GO:0040008,regulation of growth; GO:0008150,biological_process; GO:0040007,growth; GO:0050789,regulation of biological process; GO:0065007,biological regulation; GO:0005575,cellular_component; GO:0005622,intracellular anatomical structure; GO:0043226,organelle; GO:0043227,membrane-bounded organelle; GO:0043229,intracellular organelle; GO:0043231,intracellular membrane-bounded …	--		11.4473	12.4074	12.0965	25.6949	27.2328	27.0119	9.308	9.0966	8.5169	30.0807	31.1217	30.481	11.1289	11.4549	11.7713	30.7531	29.3005	31.2777	7.643	7.2971	7.0541	33.3527	31.6317	34.3267	10.313	10.5196	9.2938	21.7083	20.3469	21.1746		1.27617	3.40155e-93	3.28163e-92	up	1.85435	1.21706e-181
AT1G03310	DBE1	1	813413	816812	3400	K01214 isoamylase [EC:3.2.1.68] | (RefSeq) DBE1; debranching enzyme 1 (A)	ko00500: Starch and sucrose metabolism; ko01100: Metabolic pathways; ko01110: Biosynthesis of secondary metabolites	debranching enzyme 1 [Arabidopsis thaliana]	ISOA2_ARATH RecName: Full=Isoamylase 2, chloroplastic; Short=AtISA2; AltName: Full=Protein DEBRANCHING ENZYME 1; Flags: Precursor;	GO:0009507,chloroplast; GO:0019156,isoamylase activity; GO:0010021,amylopectin biosynthetic process; GO:0019252,starch biosynthetic process; GO:0003674,molecular_function; GO:0003824,catalytic activity; GO:0004553,hydrolase activity, hydrolyzing O-glycosyl compounds; GO:0016787,hydrolase activity; GO:0016798,hydrolase activity, acting on glycosyl bonds; GO:0008150,biological_process; GO:0008152,m…	PF02922.21:Carbohydrate-binding module 48 (Isoamylase N-terminal domain)		25.1582	25.4911	24.8151	2.4301	2.3038	2.5418	20.3502	19.7873	21.0862	1.6375	2.2622	2.1116	25.8411	23.9938	23.5819	3.4009	3.3632	3.0104	19.6972	20.1637	19.561	2.4536	3.0115	2.7691	19.6769	19.9519	19.4654	10.8078	10.5765	9.491		-3.25101	1.09546e-235	3.02687e-234	down	-3.2634	8.79647e-167
AT1G03340	AT1G03340	1	819612	821476	1865	--	--	hypothetical protein AT1G03340 [Arabidopsis thaliana]	--	--	--		2.9563	2.8738	3.6605	2.0109	1.4715	1.6351	2.1744	1.8411	1.6968	2.6405	2.4968	2.0092	2.0996	3.1868	3.0067	2.0478	1.6989	2.4149	1.0142	1.0539	1.7724	3.1631	2.2352	2.9531	1.7611	1.6395	1.568	3.1141	3.6179	2.731		-0.770727	0.0024105	0.00342867	false	0.410008	0.117994
AT1G03360	RRP4	1	824517	826399	1883	K03679 exosome complex component RRP4 | (RefSeq) RRP4; ribosomal RNA processing 4 (A)	ko03018: RNA degradation	ribosomal RNA processing 4 [Arabidopsis thaliana]	RRP4_ARATH RecName: Full=Exosome complex component RRP4 homolog {ECO:0000305}; AltName: Full=Ribosomal RNA-processing protein 4 {ECO:0000305}; Short=AtRRP4 {ECO:0000303|PubMed:11809881}; Short=AtRrp4p {ECO:0000303|PubMed:11809881};	GO:0005737,cytoplasm; GO:0000177,cytoplasmic exosome (RNase complex); GO:0000178,exosome (RNase complex); GO:0000176,nuclear exosome (RNase complex); GO:0005730,nucleolus; GO:0005654,nucleoplasm; GO:0003723,RNA binding; GO:0071034,CUT catabolic process; GO:0043928,exonucleolytic catabolism of deadenylated mRNA; GO:0000467,exonucleolytic trimming to generate mature 3'-end of 5.8S rRNA from tricist…	PF15985.8:KH domain		5.4471	5.9866	4.7185	5.146	4.4024	5.4717	6.3096	4.4824	4.84	4.3337	4.2402	3.2066	5.3584	4.6162	6.7184	4.7766	4.6136	4.5777	7.6311	6.8233	5.7479	2.484	2.9535	2.7448	6.788	6.36	5.9849	5.1968	4.8631	4.9931		0.0198248	0.915263	0.924451	false	-0.320817	0.124872
AT1G03370	AT1G03370	1	830550	835411	4862	K12486 stromal membrane-associated protein | (RefSeq) Calcium-dependent ARF-type GTPase activating protein family (A)	ko04144: Endocytosis	C2 calcium/lipid-binding and GRAM domain containing protein [Arabidopsis thaliana]	C2GR1_ARATH RecName: Full=C2 and GRAM domain-containing protein At1g03370;	GO:0016021,integral component of membrane; GO:0046872,metal ion binding; GO:0003674,molecular_function; GO:0005488,binding; GO:0043167,ion binding; GO:0043169,cation binding; GO:0005575,cellular_component; GO:0016020,membrane; GO:0031224,intrinsic component of membrane; GO:0110165,cellular anatomical entity	PF16016.8:VAD1 Analog of StAR-related lipid transfer domain		10.0303	11.0789	11.0708	18.2368	18.8094	19.483	9.9593	10.1633	9.8931	21.6469	21.2176	22.7932	9.2853	9.0225	8.9702	17.2774	15.9873	16.5776	6.6642	6.1771	6.7145	20.3549	20.1667	21.3642	8.9582	9.1651	8.1859	17.9075	16.8612	16.6864		0.935994	2.45683e-38	1.15709e-37	false	1.21535	2.06852e-61
AT1G03380	ATG18G	1	835767	841373	5607	K15400 omega-hydroxypalmitate O-feruloyl transferase [EC:2.3.1.188] | (RefSeq) HXXXD-type acyl-transferase family protein (A)	ko00073: Cutin, suberine and wax biosynthesis	autophagy 18 G-like protein [Arabidopsis thaliana]	AT18G_ARATH RecName: Full=Autophagy-related protein 18g; Short=AtATG18g;	GO:0005737,cytoplasm; GO:0034045,phagophore assembly site membrane; GO:0005774,vacuolar membrane; GO:0006914,autophagy; GO:0015031,protein transport; GO:0042594,response to starvation; GO:0008150,biological_process; GO:0008152,metabolic process; GO:0009056,catabolic process; GO:0009987,cellular process; GO:0044237,cellular metabolic process; GO:0044248,cellular catabolic process; GO:0061919,proce…	PF12490.11:Breast carcinoma amplified sequence 3		19.1819	17.4263	19.4104	31.6587	34.1361	34.8565	17.7567	15.9498	16.1075	32.849	31.7793	33.9855	20.543	20.7417	20.4374	33.8996	37.2098	36.0766	14.9623	15.0904	14.6777	32.4368	34.5086	33.2097	14.8133	15.6421	14.3811	29.7145	29.4187	29.8573		0.968895	2.12049e-53	1.27434e-52	false	1.07245	4.99686e-61
AT1G03400	AT1G03400	1	842659	844251	1593	K24028 salicylic acid 3-hydroxylase [EC:1.14.11.-] | (RefSeq) 2-oxoglutarate (2OG) and Fe(II)-dependent oxygenase superfamily protein (A)	--	2-oxoglutarate (2OG) and Fe(II)-dependent oxygenase superfamily protein [Arabidopsis thaliana]	ACCH4_ARATH RecName: Full=1-aminocyclopropane-1-carboxylate oxidase homolog 4; EC=1.14.-.-;	GO:0009815,1-aminocyclopropane-1-carboxylate oxidase activity; GO:0046872,metal ion binding; GO:0003674,molecular_function; GO:0003824,catalytic activity; GO:0004497,monooxygenase activity; GO:0016491,oxidoreductase activity; GO:0016705,oxidoreductase activity, acting on paired donors, with incorporation or reduction of molecular oxygen; GO:0016715,oxidoreductase activity, acting on paired donors…	PF03171.23:2OG-Fe(II) oxygenase superfamily		31.6625	34.0742	31.2102	36.5132	38.855	37.2244	27.0258	29.0978	28.5973	46.5633	47.6846	42.6192	27.0549	24.7044	26.1772	44.722	45.2062	50.3734	22.1697	21.291	21.3029	46.0856	46.4005	44.53	25.2935	27.5417	26.5822	41.7091	41.5016	39.6162		0.339436	6.57853e-06	1.13127e-05	false	0.776262	1.87836e-21
AT1G03440	AT1G03440	1	852151	854297	2147	--	--	Leucine-rich repeat (LRR) family protein [Arabidopsis thaliana]	SRF7_ARATH RecName: Full=Protein STRUBBELIG-RECEPTOR FAMILY 7; AltName: Full=Leucine-rich repeat receptor kinase-like protein SRF7; Flags: Precursor;	GO:0016021,integral component of membrane; GO:0005886,plasma membrane; GO:0005524,ATP binding; GO:0004714,transmembrane receptor protein tyrosine kinase activity; GO:0006468,protein phosphorylation; GO:0000166,nucleotide binding; GO:0003674,molecular_function; GO:0005488,binding; GO:0017076,purine nucleotide binding; GO:0030554,adenyl nucleotide binding; GO:0032553,ribonucleotide binding; GO:0032…	PF13855.9:Leucine rich repeat		11.9109	10.2981	10.6772	9.6449	9.5652	9.1151	13.0515	13.589	12.0046	8.305	9.3149	8.6435	12.868	12.4926	12.6253	10.5002	9.5152	9.4923	16.702	14.6813	16.6099	8.9601	10.4749	9.4502	12.2413	13.9329	14.3824	11.7052	11.3541	13.7589		-0.0919543	0.385756	0.423348	false	-0.471499	1.37288e-05
AT1G03457	AT1G03457	1	860761	864372	3612	K13207 CUG-BP- and ETR3-like factor | (RefSeq) RNA-binding (RRM/RBD/RNP motifs) family protein (A)	--	RNA-binding (RRM/RBD/RNP motifs) family protein [Arabidopsis thaliana]	BRN2L_ARATH RecName: Full=RNA-binding protein BRN2 {ECO:0000305}; AltName: Full=Protein BRUNO-LIKE 2 {ECO:0000303|PubMed:23437850}; Short=AtBRN2 {ECO:0000303|PubMed:23437850};	GO:0005737,cytoplasm; GO:0005634,nucleus; GO:1990904,ribonucleoprotein complex; GO:0003729,mRNA binding; GO:0003723,RNA binding; GO:0009908,flower development; GO:0006402,mRNA catabolic process; GO:0048573,photoperiodism, flowering; GO:2000028,regulation of photoperiodism, flowering; GO:0003674,molecular_function; GO:0003676,nucleic acid binding; GO:0005488,binding; GO:0097159,organic cyclic comp…	PF00076.25:RNA recognition motif. (a.k.a. RRM, RBD, or RNP domain)		2.4313	2.1168	2.3669	4.7388	4.4539	3.9015	4.1227	3.2789	3.0311	3.8096	3.6024	3.8106	2.4567	2.3206	2.9176	3.4303	3.1764	2.8454	3.133	3.2166	2.6609	4.6724	5.7148	3.3673	3.3526	2.1543	3.0867	4.8289	4.7023	4.4006		1.04315	7.62029e-09	1.55944e-08	up	0.194744	0.275341
AT1G03470	NET3A	1	865895	867733	1839	--	--	Kinase interacting (KIP1-like) family protein [Arabidopsis thaliana]	NET3A_ARATH RecName: Full=Protein NETWORKED 3A {ECO:0000303|PubMed:22840520};	GO:0005856,cytoskeleton; GO:0031965,nuclear membrane; GO:0005774,vacuolar membrane; GO:0003779,actin binding; GO:0003674,molecular_function; GO:0005488,binding; GO:0005515,protein binding; GO:0008092,cytoskeletal protein binding; GO:0005575,cellular_component; GO:0005622,intracellular anatomical structure; GO:0043226,organelle; GO:0043228,non-membrane-bounded organelle; GO:0043229,intracellular o…	PF07765.15:KIP1-like protein		2.9225	2.8575	3.2166	13.8046	15.2845	13.9186	2.664	3.3177	2.485	14.0975	13.3369	11.7818	3.0655	2.873	3.0395	13.9153	12.2624	14.1468	2.3423	2.2856	2.4203	13.4424	13.034	12.9397	2.6867	3.6339	2.8899	10.7729	10.3782	10.6533		2.37888	2.61855e-56	1.63635e-55	up	2.29806	6.37149e-43
AT1G03475	LIN2	1	868853	871308	2456	K00228 coproporphyrinogen III oxidase [EC:1.3.3.3] | (RefSeq) LIN2; Coproporphyrinogen III oxidase (A)	ko00860: Porphyrin metabolism; ko01100: Metabolic pathways; ko01110: Biosynthesis of secondary metabolites; ko01240: Biosynthesis of cofactors	Coproporphyrinogen III oxidase [Arabidopsis thaliana]	HEM61_ARATH RecName: Full=Coproporphyrinogen-III oxidase 1, chloroplastic; Short=AtCPO-I; Short=Coprogen oxidase; Short=Coproporphyrinogenase; EC=1.3.3.3; AltName: Full=Protein LESION INITIATION 2; Flags: Precursor;	GO:0048046,apoplast; GO:0009507,chloroplast; GO:0009570,chloroplast stroma; GO:0005737,cytoplasm; GO:0005576,extracellular region; GO:0004109,coproporphyrinogen oxidase activity; GO:0042803,protein homodimerization activity; GO:0015995,chlorophyll biosynthetic process; GO:0006782,protoporphyrinogen IX biosynthetic process; GO:0003674,molecular_function; GO:0003824,catalytic activity; GO:0016491,o…	PF01218.21:Coproporphyrinogen III oxidase		88.5671	94.9412	94.6426	30.6864	30.6727	32.5961	84.6978	90.4589	90.2829	33.9263	33.0321	34.4065	80.8913	76.4472	79.8515	37.8417	35.342	36.1213	73.7492	70.4209	73.5764	32.4923	29.4434	32.5607	74.4205	69.5351	76.3557	51.0049	46.249	51.6606		-1.44245	1.87365e-119	2.33293e-118	down	-1.30386	4.40035e-78
AT1G03495	AT1G03495	1	873166	874476	1311	K14329 agmatine coumaroyltransferase [EC:2.3.1.64 2.3.1.-] | (RefSeq) AACT1; anthocyanin 5-aromatic acyltransferase 1 (A)	ko00330: Arginine and proline metabolism; ko00999: Biosynthesis of various plant secondary metabolites; ko01100: Metabolic pathways; ko01110: Biosynthesis of secondary metabolites	HXXXD-type acyl-transferase family protein [Arabidopsis thaliana]	3AT2_ARATH RecName: Full=Coumaroyl-CoA:anthocyanidin 3-O-glucoside-6''-O-coumaroyltransferase 2; EC=2.3.1.-;	GO:0016746,acyltransferase activity; GO:0003674,molecular_function; GO:0003824,catalytic activity; GO:0016740,transferase activity	PF02458.18:Transferase family		6.7626	7.3371	4.987	9.4002	8.7517	9.6144	3.3007	3.5052	3.3127	7.4536	8.4138	7.4502	11.0666	11.0243	10.6439	7.421	5.4999	6.4772	5.4107	5.1876	7.2409	5.7137	6.6502	7.3367	4.8923	5.8895	6.9042	5.8211	6.2554	6.22		0.66626	5.44219e-05	8.80312e-05	false	1.28941	4.041e-13
AT1G03545	AT1G03545	1	885941	887972	2032	K19995 secretory carrier-associated membrane protein | (RefSeq) SCAMP4; Secretory carrier membrane protein (SCAMP) family protein (A)	--	hypothetical protein AXX17_AT1G02820 [Arabidopsis thaliana]	SCAM2_ARATH RecName: Full=Secretory carrier-associated membrane protein 2; Short=AtSC2; Short=Secretory carrier membrane protein 2;	GO:0016021,integral component of membrane; GO:0005886,plasma membrane; GO:0055038,recycling endosome membrane; GO:0032588,trans-Golgi network membrane; GO:0030658,transport vesicle membrane; GO:0015031,protein transport; GO:0006810,transport; GO:0008104,protein localization; GO:0008150,biological_process; GO:0009987,cellular process; GO:0033036,macromolecule localization; GO:0045184,establishment…	--		0.2529	0.2117	0.2741	1.1467	1.0696	0.8069	0.1084	0.2237	0.1257	0.7537	0.7979	0.9828	0.4181	0.2805	0.4966	0.8367	0.2966	0.6051	0.2629	0.3152	0.1862	0.8784	1.2269	0.9383	0.2473	0.4553	0.248	0.5658	0.7673	0.5954		2.15207	1.59988e-06	2.85907e-06	up	2.55887	1.49201e-06
AT1G03550	SCAMP4	1	885623	887956	2334	K19995 secretory carrier-associated membrane protein | (RefSeq) SCAMP4; Secretory carrier membrane protein (SCAMP) family protein (A)	--	Secretory carrier membrane protein (SCAMP) family protein [Arabidopsis thaliana]	SCAM2_ARATH RecName: Full=Secretory carrier-associated membrane protein 2; Short=AtSC2; Short=Secretory carrier membrane protein 2;	GO:0016021,integral component of membrane; GO:0005886,plasma membrane; GO:0055038,recycling endosome membrane; GO:0032588,trans-Golgi network membrane; GO:0030658,transport vesicle membrane; GO:0015031,protein transport; GO:0006810,transport; GO:0008104,protein localization; GO:0008150,biological_process; GO:0009987,cellular process; GO:0033036,macromolecule localization; GO:0045184,establishment…	PF04144.16:SCAMP family		2.2213	2.0489	1.6356	6.5616	5.1796	5.1911	1.7996	1.4308	1.4252	4.8459	4.0902	5.2814	2.1136	2.609	2.2809	4.518	5.1368	3.9471	1.1284	1.4299	0.9885	4.9415	4.3832	4.8054	1.2425	1.6731	1.5469	3.8808	3.544	4.2948		1.64471	3.54312e-14	9.08794e-14	up	1.70013	6.52025e-13
AT1G03600	PSB27	1	898480	899794	1315	K08902 photosystem II Psb27 protein | (RefSeq) PSB27; photosystem II family protein (A)	ko00195: Photosynthesis; ko01100: Metabolic pathways	photosystem II family protein [Arabidopsis thaliana]	PB27A_ARATH RecName: Full=Photosystem II repair protein PSB27-H1, chloroplastic; Short=Psb27-H1; AltName: Full=Thylakoid lumenal protein PSB27-H1; Flags: Precursor;	GO:0009507,chloroplast; GO:0009534,chloroplast thylakoid; GO:0009543,chloroplast thylakoid lumen; GO:0009535,chloroplast thylakoid membrane; GO:0005576,extracellular region; GO:0009523,photosystem II; GO:0009579,thylakoid; GO:0071484,cellular response to light intensity; GO:0010207,photosystem II assembly; GO:0010206,photosystem II repair; GO:0008150,biological_process; GO:0009314,response to rad…	PF13326.9:Photosystem II Pbs27		279.712	294.845	275.1	126.977	114.892	119.779	328.999	349.219	357.892	115.945	97.2874	97.2633	245.865	242.727	240.651	115.392	125.118	114.329	338.081	351.284	341.704	137.446	131.922	138.281	321.184	320.152	336.151	151.821	168.589	167.195		-1.1094	6.41583e-98	6.53123e-97	down	-1.65405	3.91375e-110
AT1G03610	AT1G03610	1	900732	903070	2339	--	--	plant/protein (DUF789) [Arabidopsis thaliana]	--	--	PF05623.15:Protein of unknown function (DUF789)		24.7586	21.9855	25.1509	69.7727	73.3862	72.8064	29.9018	24.7504	26.0517	71.1141	69.2741	74.4166	24.8835	26.4634	25.4728	82.3279	81.4168	84.2322	28.6087	27.9336	28.5977	80.7517	84.3678	81.2816	29.9522	29.3021	31.7321	65.2326	64.4168	65.7046		1.70984	3.10796e-154	5.12131e-153	up	1.50016	4.41873e-95
AT1G03620	AT1G03620	1	904032	907643	3612	K23538 ELMO domain-containing protein | (RefSeq) ELMO/CED-12 family protein (A)	--	ELMO/CED-12 family protein [Arabidopsis thaliana]	--	--	PF04727.16:ELMO/CED-12 family		3.5003	2.3877	4.6098	7.7327	7.5555	7.713	2.4543	1.3798	2.5184	5.9867	5.8979	6.0209	2.9538	3.231	2.8595	5.5425	5.4312	5.8325	1.8632	2.1658	1.9342	7.0191	7.2249	5.6876	2.7327	2.6131	2.3721	4.347	4.5931	3.9673		1.25271	2.8794e-13	7.14987e-13	up	1.58091	7.14546e-17
AT1G03630	POR-C	1	907523	909650	2128	K00218 protochlorophyllide reductase [EC:1.3.1.33] | (RefSeq) POR_C; protochlorophyllide oxidoreductase C (A)	ko00860: Porphyrin metabolism; ko01100: Metabolic pathways; ko01110: Biosynthesis of secondary metabolites	protochlorophyllide oxidoreductase C [Arabidopsis thaliana]	PORC_ARATH RecName: Full=Protochlorophyllide reductase C, chloroplastic; Short=PCR C; EC=1.3.1.33; AltName: Full=NADPH-protochlorophyllide oxidoreductase C; Short=POR C; Flags: Precursor;	GO:0009507,chloroplast; GO:0009941,chloroplast envelope; GO:0031969,chloroplast membrane; GO:0009534,chloroplast thylakoid; GO:0009535,chloroplast thylakoid membrane; GO:0005576,extracellular region; GO:0003959,NADPH dehydrogenase activity; GO:0016630,protochlorophyllide reductase activity; GO:0015995,chlorophyll biosynthetic process; GO:0015979,photosynthesis; GO:0003674,molecular_function; GO:0…	PF00106.28:short chain dehydrogenase		113.761	128.165	116.619	9.8922	9.6577	9.9172	125.4	123.238	130.125	4.9608	7.0668	7.2694	109.583	114.852	109.255	11.8838	11.0228	11.314	151.477	146.444	147.893	7.018	6.847	6.4535	121.847	119.869	124.231	32.667	32.6539	32.4803		-3.48203	0	0	down	-4.20898	0
AT1G03650	AT1G03650	1	910023	911292	1270	--	--	Acyl-CoA N-acyltransferases (NAT) superfamily protein [Arabidopsis thaliana]	--	GO:0008080,N-acetyltransferase activity; GO:0003674,molecular_function; GO:0003824,catalytic activity; GO:0016407,acetyltransferase activity; GO:0016410,N-acyltransferase activity; GO:0016740,transferase activity; GO:0016746,acyltransferase activity; GO:0016747,acyltransferase activity, transferring groups other than amino-acyl groups	PF00583.28:Acetyltransferase (GNAT) family		2.4973	2.2487	1.695	3.2841	3.3508	3.6123	1.7897	1.7982	1.4561	3.9527	3.1782	3.7777	1.6438	2.5396	2.4724	3.7529	5.096	3.6266	1.2302	1.6436	1.6186	2.163	1.9992	2.5214	2.0662	1.385	2.4695	3.196	2.1216	3.191		0.796753	0.00732089	0.00994319	false	1.20178	8.77833e-05
AT1G03660	AT1G03660	1	911310	913808	2499	--	--	PGG domain [Arabidopsis thaliana x Arabidopsis arenosa]	--	GO:0016021,integral component of membrane; GO:0005575,cellular_component; GO:0016020,membrane; GO:0031224,intrinsic component of membrane; GO:0110165,cellular anatomical entity	PF13962.9:Domain of unknown function		1.1861	1.4791	0.8839	2.269	3.1283	3.1538	0.5243	0.3967	0.2364	3.2686	4.8028	3.941	0.642	0.4146	0.7006	2.698	4.3033	3.2632	0.5543	0.5082	0.3303	1.558	2.6376	2.7071	0.6133	0.5873	0.4332	1.2041	0.9747	1.536		1.39756	1.1759e-05	1.98814e-05	up	3.46756	1.71602e-20
AT1G03670	AT1G03670	1	914222	916222	2001	--	--	ankyrin repeat family protein [Arabidopsis thaliana]	ACD6_ARATH RecName: Full=Protein ACCELERATED CELL DEATH 6 {ECO:0000303|PubMed:10488236};	GO:0030176,integral component of endoplasmic reticulum membrane; GO:0005887,integral component of plasma membrane; GO:0016020,membrane; GO:0008219,cell death; GO:0071446,cellular response to salicylic acid stimulus; GO:0042742,defense response to bacterium; GO:1900426,positive regulation of defense response to bacterium; GO:1902290,positive regulation of defense response to oomycetes; GO:0016567,…	PF12796.10:Ankyrin repeats (3 copies)		0.0241	0	0.0221	1.2279	1.0678	1.1008	0.0227	0.0468	0	1.4694	0.9746	1.0553	0	0.0245	0.0433	2.4302	1.6372	1.5729	0.0212	0	0	1.8395	1.4719	1.7321	0	0	0	0.3791	0.2678	0.187		6.29811	9.06797e-09	1.84716e-08	up	5.76873	5.36583e-10
AT1G03680	THM1	1	916772	918064	1293	K03671 thioredoxin 1 | (RefSeq) THM1; thioredoxin M-type 1 (A)	--	thioredoxin M-type 1 [Arabidopsis thaliana]	TRXM1_ARATH RecName: Full=Thioredoxin M1, chloroplastic; Short=AtTrxm1; Flags: Precursor;	GO:0048046,apoplast; GO:0009507,chloroplast; GO:0009941,chloroplast envelope; GO:0009570,chloroplast stroma; GO:0005737,cytoplasm; GO:0005576,extracellular region; GO:0010319,stromule; GO:0009579,thylakoid; GO:0008047,enzyme activator activity; GO:0004857,enzyme inhibitor activity; GO:0016491,oxidoreductase activity; GO:0016671,oxidoreductase activity, acting on a sulfur group of donors, disulfid…	PF00085.23:Thioredoxin		228.579	247.754	242.528	50.3482	53.8497	55.2581	241.972	255.263	256.045	58.3694	60.0003	60.0115	238.169	240.879	240.129	72.9663	70.1016	74.1967	228.468	211.197	217.51	68.8442	65.4276	72.204	194.822	192.757	207.995	114.023	109.471	109.122		-2.04896	4.33855e-244	1.25812e-242	down	-1.99341	1.19432e-205
AT1G03687	AT1G03687	1	918285	920592	2308	--	--	DTW domain-containing protein [Arabidopsis thaliana]	--	GO:0016432,tRNA-uridine aminocarboxypropyltransferase activity; GO:0008033,tRNA processing; GO:0003674,molecular_function; GO:0003824,catalytic activity; GO:0016740,transferase activity; GO:0016765,transferase activity, transferring alkyl or aryl (other than methyl) groups; GO:0140098,catalytic activity, acting on RNA; GO:0140101,catalytic activity, acting on a tRNA; GO:0140640,catalytic activity…	PF03942.18:DTW domain		6.7145	6.3693	5.9206	3.757	2.2451	3.2796	7.011	6.8701	6.8786	2.5087	2.0338	2.1796	6.7388	6.711	6.6398	3.4172	3.3796	2.8771	6.9711	6.9279	6.9574	3.1934	3.0119	1.6405	6.8191	7.4201	6.5542	3.4043	4.5759	4.3291		-0.911379	4.02619e-06	7.01318e-06	false	-1.54044	3.98247e-16
AT1G03710	AT1G03710	1	923390	924730	1341	--	--	Cystatin/monellin superfamily protein [Arabidopsis thaliana]	--	GO:0004869,cysteine-type endopeptidase inhibitor activity; GO:0003674,molecular_function; GO:0004857,enzyme inhibitor activity; GO:0004866,endopeptidase inhibitor activity; GO:0030234,enzyme regulator activity; GO:0030414,peptidase inhibitor activity; GO:0061134,peptidase regulator activity; GO:0061135,endopeptidase regulator activity; GO:0098772,molecular function regulator activity	PF00031.24:Cystatin domain		1.1995	1.0959	1.6502	1.7483	2.2713	1.5036	0.6867	1.0838	0.7415	0.2906	1.0408	0.3757	2.0406	1.5683	2.082	0.6035	0.6029	0.8165	0.716	0.979	1.3188	0.2728	0.5716	1.1963	0.9924	0.8485	0.6547	0.5061	0.5199	0.8137		0.604863	0.101928	0.122186	false	-0.481768	0.423363
AT1G03730	AT1G03730	1	930715	931985	1271	--	--	pyrroline-5-carboxylate reductase [Arabidopsis thaliana]	--	GO:0016021,integral component of membrane; GO:0005575,cellular_component; GO:0016020,membrane; GO:0031224,intrinsic component of membrane; GO:0110165,cellular anatomical entity	--		17.2109	18.7228	19.5471	35.2076	32.2017	34.2994	14.8742	14.9394	15.8715	25.363	26.7657	24.6677	14.6633	16.2905	13.9129	25.7621	24.2128	25.229	10.3295	10.5095	10.479	16.9216	16.3693	15.3234	12.8188	14.8573	12.825	18.5994	20.4205	21.3958		0.996844	5.83346e-28	2.22505e-27	false	0.833837	1.45795e-16
AT1G03740	AT1G03740	1	933426	937152	3727	K08819 cyclin-dependent kinase 12/13 [EC:2.7.11.22 2.7.11.23] | (RefSeq) Protein kinase superfamily protein (A)	--	Protein kinase superfamily protein [Arabidopsis thaliana]	Y1461_ARATH RecName: Full=Probable serine/threonine-protein kinase At1g54610; EC=2.7.11.1;	GO:0000307,cyclin-dependent protein kinase holoenzyme complex; GO:0005634,nucleus; GO:0005524,ATP binding; GO:0004693,cyclin-dependent protein serine/threonine kinase activity; GO:0106310,protein serine kinase activity; GO:0008353,RNA polymerase II CTD heptapeptide repeat kinase activity; GO:0070816,phosphorylation of RNA polymerase II C-terminal domain; GO:0032968,positive regulation of transcri…	PF00069.28:Protein kinase domain		23.3444	23.9839	24.3761	52.8831	52.2032	51.0824	18.3402	17.9776	18.0888	46.9899	46.9438	46.9382	20.441	20.5353	19.5622	48.4316	47.6328	48.0228	9.1492	7.8136	9.0181	35.2648	32.1822	31.9163	11.929	11.72	11.0157	30.9434	28.6993	28.959		1.24593	1.8121e-119	2.2577e-118	up	1.45835	6.62305e-129
AT1G03760	AT1G03760	1	941062	943377	2316	K17560 unconventional prefoldin RPB5 interactor 1 | (RefSeq) Prefoldin chaperone subunit family protein (A)	--	Prefoldin chaperone subunit family protein [Arabidopsis thaliana]	--	GO:0003682,chromatin binding; GO:0019212,phosphatase inhibitor activity; GO:0003714,transcription corepressor activity; GO:0010923,negative regulation of phosphatase activity; GO:0000122,negative regulation of transcription by RNA polymerase II; GO:0003674,molecular_function; GO:0005488,binding; GO:0004857,enzyme inhibitor activity; GO:0019208,phosphatase regulator activity; GO:0030234,enzyme reg…	PF02996.20:Prefoldin subunit		7.3501	5.9706	6.4753	15.2031	17.0925	15.5322	6.6878	4.9563	5.3453	14.8338	14.9188	14.6649	6.3938	7.8025	6.7604	15.6691	15.8787	13.6934	6.2954	6.4534	5.563	13.5915	14.6244	15.0968	6.9882	6.3531	6.6365	15.2649	13.9548	15.9478		1.39642	1.49948e-27	5.66522e-27	up	1.47438	1.39351e-26
AT1G03770	RING1B	1	944572	947682	3111	K10695 E3 ubiquitin-protein ligase RNF1/2 [EC:2.3.2.27] | (RefSeq) RING1B; RING 1B (A)	ko03083: Polycomb repressive complex	RING 1B [Arabidopsis thaliana]	RNG1B_ARATH RecName: Full=Putative E3 ubiquitin-protein ligase RING1b; EC=2.3.2.27; AltName: Full=Polycomb complex protein RING1b; AltName: Full=Protein RING1b; Short=AtRING1b; AltName: Full=RING-type E3 ubiquitin transferase RING1b {ECO:0000305}; AltName: Full=Ring finger protein 5;	GO:0035102,PRC1 complex; GO:0046872,metal ion binding; GO:0016740,transferase activity; GO:0001709,cell fate determination; GO:0006325,chromatin organization; GO:0010076,maintenance of floral meristem identity; GO:0010077,maintenance of inflorescence meristem identity; GO:0010492,maintenance of shoot apical meristem identity; GO:0045892,negative regulation of DNA-templated transcription; GO:00165…	PF13923.9:Zinc finger, C3HC4 type (RING finger)		2.9842	2.7482	2.7531	6.3282	5.0525	5.5264	2.4002	2.1864	1.5193	4.4852	4.8539	5.7533	2.5694	2.642	2.8912	3.4005	3.7467	4.015	1.6059	1.5244	1.479	2.8173	3.4937	2.1871	2.4981	2.7293	2.4933	3.9573	4.1367	4.4405		1.11759	1.27677e-13	3.20674e-13	up	1.3967	1.08676e-13
AT1G03780	TPX2	1	947520	951850	4331	K16812 targeting protein for Xklp2 | (RefSeq) TPX2; targeting protein for XKLP2 (A)	--	targeting protein for XKLP2 [Arabidopsis thaliana]	TPX2_ARATH RecName: Full=Protein TPX2; Short=AtTPX2; AltName: Full=Targeting protein for XKLP2;	GO:0009941,chloroplast envelope; GO:0005874,microtubule; GO:0072686,mitotic spindle; GO:0005880,nuclear microtubule; GO:0005654,nucleoplasm; GO:0005634,nucleus; GO:0009524,phragmoplast; GO:0005819,spindle; GO:0008017,microtubule binding; GO:0030295,protein kinase activator activity; GO:0051301,cell division; GO:0000278,mitotic cell cycle; GO:0090307,mitotic spindle assembly; GO:0060236,regulation…	PF12214.11:Cell cycle regulated microtubule associated protein		3.9554	3.6708	4.0778	1.1297	0.8295	0.5381	5.3635	3.819	3.6455	0.4507	0.3547	0.2857	3.532	2.4478	4.0843	0.648	0.3956	0.1391	4.2751	3.027	3.1797	0.1953	0.2727	0.1153	3.3234	2.5203	3.101	0.4528	0.3256	0.5294		-2.11107	1.48065e-21	4.81277e-21	down	-3.46696	2.1992e-39
AT1G03790	SOM	1	954290	956144	1855	--	--	Zinc finger C-x8-C-x5-C-x3-H type family protein [Arabidopsis thaliana]	C3H2_ARATH RecName: Full=Zinc finger CCCH domain-containing protein 2 {ECO:0000303|PubMed:18221561}; Short=AtC3H2 {ECO:0000303|PubMed:18221561}; AltName: Full=Protein SOMNUS {ECO:0000303|PubMed:18487351}; Short=SOM {ECO:0000303|PubMed:18487351}; AltName: Full=Tandem CCCH Zinc Finger protein 4 {ECO:0000303|PubMed:26978070}; Short=AtTZF4 {ECO:0000303|PubMed:26978070};	GO:0005634,nucleus; GO:0003677,DNA binding; GO:0003700,DNA-binding transcription factor activity; GO:0046872,metal ion binding; GO:0010187,negative regulation of seed germination; GO:0006355,regulation of DNA-templated transcription; GO:0003674,molecular_function; GO:0003676,nucleic acid binding; GO:0005488,binding; GO:0097159,organic cyclic compound binding; GO:1901363,heterocyclic compound bind…	PF00642.27:Zinc finger C-x8-C-x5-C-x3-H type (and similar)		0.1441	0.0492	0.0661	6.834	6.7049	9.5537	0.0453	0.0234	0.0875	14.0654	9.9754	10.5043	0.208	0.1221	0.1513	13.0554	12.3369	14.3871	1.2676	2.3491	2.2182	9.4222	8.2249	8.6161	1.5698	3.9483	4.3613	7.0931	7.7002	5.9303		6.60642	1.81911e-44	9.5069e-44	up	7.85657	2.52699e-43
AT1G03800	ERF10	1	957104	958383	1280	K09286 EREBP-like factor | (RefSeq) ERF10; ERF domain protein 10 (A)	--	ERF domain protein 10 [Arabidopsis thaliana]	ERF77_ARATH RecName: Full=Ethylene-responsive transcription factor 10; Short=AtERF10; AltName: Full=Ethylene-responsive element-binding factor 10; Short=EREBP-10;	GO:0005634,nucleus; GO:0003700,DNA-binding transcription factor activity; GO:0000976,transcription cis-regulatory region binding; GO:0009873,ethylene-activated signaling pathway; GO:0003674,molecular_function; GO:0140110,transcription regulator activity; GO:0001067,transcription regulatory region nucleic acid binding; GO:0003676,nucleic acid binding; GO:0003677,DNA binding; GO:0003690,double-stra…	PF00847.23:AP2 domain		0.4873	0.2493	0.415	2.407	2.0338	2.1842	0.0656	0.0677	0.1268	3.1087	3.0604	2.4799	0.2713	0.1416	0.2506	2.697	1.9593	3.0327	0.0919	0.2227	0.3666	2.66	2.0898	1.9814	0.288	0.4826	0.4068	0.8566	1.1617	0.8114		2.64401	7.184e-11	1.61553e-10	up	5.12937	7.50426e-18
AT1G03820	AT1G03820	1	959790	960916	1127	--	--	E6-like protein [Arabidopsis thaliana]	--	--	--		19.8448	13.1059	18.7453	0.6274	0.8555	0.6307	14.9855	14.3864	14.6221	0.7598	0.5031	0.7367	18.7966	22.5529	19.6044	0.8354	0.4172	0.5382	13.1099	18.682	15.6292	0.1007	0.3516	0.4246	19.3955	19.1829	17.129	1.9847	3.5184	3.3447		-4.4871	4.36894e-64	3.0529e-63	down	-4.36971	1.64342e-62
AT1G03830	AT1G03830	1	961684	966790	5107	K20899 guanylate-binding protein 1/3/4/7 | (RefSeq) Guanylate-binding family protein (A)	--	guanylate-binding family protein [Arabidopsis thaliana]	--	GO:0005525,GTP binding; GO:0003924,GTPase activity; GO:0000166,nucleotide binding; GO:0003674,molecular_function; GO:0005488,binding; GO:0017076,purine nucleotide binding; GO:0019001,guanyl nucleotide binding; GO:0032553,ribonucleotide binding; GO:0032555,purine ribonucleotide binding; GO:0032561,guanyl ribonucleotide binding; GO:0035639,purine ribonucleoside triphosphate binding; GO:0036094,smal…	PF02841.17:Guanylate-binding protein, C-terminal domain		3.2067	3.1939	2.9076	0.7602	0.8971	1.0764	3.8171	3.0728	2.6882	0.6892	0.6771	0.6014	3.1046	3.2362	3.4677	0.8159	0.7864	0.3652	2.4668	2.5522	2.5189	0.2019	0.5558	0.3667	2.4615	2.1855	2.5977	1.2483	1.2332	1.3158		-1.64118	1.12504e-17	3.24874e-17	down	-2.19462	5.06937e-25
AT1G03840	MGP	1	967470	970334	2865	K25870 zinc finger protein IDD3/4/5/6/7/8/9/10/11/12/13 | (RefSeq) MGP; C2H2 and C2HC zinc fingers superfamily protein (A)	--	C2H2 and C2HC zinc fingers superfamily protein [Arabidopsis thaliana]	IDD3_ARATH RecName: Full=Zinc finger protein MAGPIE {ECO:0000303|PubMed:17785527}; AltName: Full=Protein POLLEN SPECIFIC GENE 3 {ECO:0000305}; AltName: Full=Protein indeterminate-domain 3 {ECO:0000303|PubMed:16784536}; Short=AtIDD3 {ECO:0000303|PubMed:24821766};	GO:0005634,nucleus; GO:0003700,DNA-binding transcription factor activity; GO:0046872,metal ion binding; GO:0043565,sequence-specific DNA binding; GO:0000976,transcription cis-regulatory region binding; GO:0008356,asymmetric cell division; GO:0009740,gibberellic acid mediated signaling pathway; GO:0009939,positive regulation of gibberellic acid mediated signaling pathway; GO:0045893,positive regul…	PF00096.29:Zinc finger, C2H2 type		0.5097	0.6401	0.4675	0.2101	0.2758	0.1971	0.7209	0.6989	0.7387	0.2881	0.2412	0.1778	0.602	0.8246	1.0426	0.2992	0.2717	0.2103	0.428	0.6989	0.6757	0.118	0.2318	0.4479	0.345	0.4589	0.4374	0.114	0.0937	0.24		NA	NA	NA	NA	-1.52699	0.00270214
AT1G03850	GRXS13	1	975871	977911	2041	K03676 glutaredoxin 3 | (RefSeq) Thioredoxin superfamily protein (A)	--	Glutaredoxin family protein [Arabidopsis thaliana]	GRS13_ARATH RecName: Full=Monothiol glutaredoxin-S13; Short=AtGrxS13; AltName: Full=Protein ROXY 18;	GO:0005737,cytoplasm; GO:0005634,nucleus; GO:0051537,2 iron, 2 sulfur cluster binding; GO:0097573,glutathione oxidoreductase activity; GO:0046872,metal ion binding; GO:0050832,defense response to fungus; GO:0000122,negative regulation of transcription by RNA polymerase II; GO:0009735,response to cytokinin; GO:0080183,response to photooxidative stress; GO:0003674,molecular_function; GO:0005488,bin…	PF00462.27:Glutaredoxin		4.7922	5.3465	4.5371	26.7078	27.4661	25.6164	1.4577	2.6474	2.0562	37.8207	36.3063	36.8048	3.7488	2.924	3.0331	35.1733	33.2491	36.3394	0.8975	0.9326	1.3025	36.0333	31.9702	40.3809	3.1464	3.6129	3.3074	16.6182	13.5711	16.149		2.56781	9.32417e-111	1.07002e-109	up	4.25685	7.04451e-189
AT1G03870	FLA9	1	982381	983544	1164	--	--	FASCICLIN-like arabinoogalactan 9 [Arabidopsis thaliana]	FLA9_ARATH RecName: Full=Fasciclin-like arabinogalactan protein 9; Flags: Precursor;	GO:0031225,anchored component of membrane; GO:0046658,anchored component of plasma membrane; GO:0005576,extracellular region; GO:0005886,plasma membrane; GO:0099503,secretory vesicle; GO:0009834,plant-type secondary cell wall biogenesis; GO:0008150,biological_process; GO:0009832,plant-type cell wall biogenesis; GO:0009987,cellular process; GO:0042546,cell wall biogenesis; GO:0044085,cellular comp…	PF02469.25:Fasciclin domain		37.4711	43.5118	42.021	30.4167	28.0798	25.7281	43.8522	75.1577	69.287	40.3301	43.3078	45.8151	52.2769	51.9627	54.3945	31.4107	31.4659	30.7789	53.9374	47.1271	45.1491	48.1184	60.1333	50.3193	50.6685	45.4095	48.9278	80.4453	94.223	84.0989		-0.424345	3.86023e-06	6.73351e-06	false	-0.461387	0.0771281
AT1G03880	CRU2	1	985751	988146	2396	--	--	cruciferin 2 [Arabidopsis thaliana]	CRU2_ARATH RecName: Full=12S seed storage protein CRB; AltName: Full=Cruciferin 2; Short=AtCRU2; AltName: Full=Cruciferin B; AltName: Full=Legumin-type globulin storage protein CRU2; Contains: RecName: Full=12S seed storage protein CRB alpha chain; AltName: Full=12S seed storage protein CRB acidic chain; Contains: RecName: Full=12S seed storage protein CRB beta chain; AltName: Full=12S seed stora…	GO:0000326,protein storage vacuole; GO:0045735,nutrient reservoir activity; GO:0071215,cellular response to abscisic acid stimulus; GO:0009737,response to abscisic acid; GO:0010431,seed maturation; GO:0003674,molecular_function; GO:0008150,biological_process; GO:0009719,response to endogenous stimulus; GO:0009725,response to hormone; GO:0009987,cellular process; GO:0010033,response to organic sub…	PF00190.25:Cupin		9.4942	23.8406	0.5255	9.4642	27.8383	8.0088	0.0772	0.1327	0.0994	98.7954	8.3329	7.8353	50.5187	38.232	62.3696	9.353	5.2473	13.1239	5.4478	80.8006	75.3497	0.1738	0.2427	2.4029	36.8387	71.0579	82.2594	16.6249	16.556	8.7151		0.535208	0.675658	0.70577	false	8.62037	1
AT1G03890	AT1G03890	1	989198	991020	1823	--	--	RmlC-like cupins superfamily protein [Arabidopsis thaliana]	CRU4_ARATH RecName: Full=12S seed storage protein CRD; AltName: Full=Cruciferin D; AltName: Full=Legumin-type globulin storage protein CRD; Contains: RecName: Full=12S seed storage protein CRD alpha chain; AltName: Full=12S seed storage protein CRD acidic chain; Contains: RecName: Full=12S seed storage protein CRD beta chain; AltName: Full=12S seed storage protein CRD basic chain; Flags: Precurso…	GO:0000326,protein storage vacuole; GO:0045735,nutrient reservoir activity; GO:0010431,seed maturation; GO:0003674,molecular_function; GO:0000003,reproduction; GO:0003006,developmental process involved in reproduction; GO:0007275,multicellular organism development; GO:0008150,biological_process; GO:0009791,post-embryonic development; GO:0010154,fruit development; GO:0021700,developmental maturati…	PF00190.25:Cupin		0.3517	0.8398	0	0.6978	2.6958	0.4988	0	0.0285	0	12.5923	1.153	0.3534	2.4878	3.7557	3.9571	0.9635	0.3094	1.1971	0.4125	3.9117	3.3482	0.0373	0	0.2519	3.2011	6.5601	7.6412	2.2218	1.9269	1.5689		1.82484	0.239845	0.272665	false	8.97755	1.86184e-05
AT1G03900	ABCI18	1	991106	993126	2021	K20069 adaptin ear-binding coat-associated protein 1/2 | (RefSeq) ABCI18; non-intrinsic ABC protein 4 (A)	--	non-intrinsic ABC protein 4 [Arabidopsis thaliana]	Y1390_ARATH RecName: Full=Uncharacterized protein At1g03900;	GO:0030125,clathrin vesicle coat; GO:0042626,ATPase-coupled transmembrane transporter activity; GO:0006897,endocytosis; GO:0016192,vesicle-mediated transport; GO:0003674,molecular_function; GO:0005215,transporter activity; GO:0015399,primary active transmembrane transporter activity; GO:0022804,active transmembrane transporter activity; GO:0022857,transmembrane transporter activity; GO:0140657,AT…	PF07933.17:Protein of unknown function (DUF1681)		78.7839	69.3931	73.7438	164.809	165.517	163.65	72.0875	64.1702	64.0774	146.839	158.502	157.82	78.0442	72.1472	76.6689	150.797	148.776	145.982	62.0595	59.0982	62.1385	148.533	156.686	147.459	68.1295	68.1219	64.7145	117.487	122.123	129.859		1.27789	5.96984e-119	7.40082e-118	up	1.29614	3.00632e-95
AT1G03905	ABCI19	1	993400	995989	2590	K12608 CCR4-NOT complex subunit CAF16 | (RefSeq) ABCI19; P-loop containing nucleoside triphosphate hydrolases superfamily protein (A)	ko03018: RNA degradation	P-loop containing nucleoside triphosphate hydrolases superfamily protein [Arabidopsis thaliana]	AB19I_ARATH RecName: Full=ABC transporter I family member 19; Short=ABC transporter ABCI.19; Short=AtABCI19; AltName: Full=GCN-related protein 2; AltName: Full=Non-intrinsic ABC protein 4;	GO:0005737,cytoplasm; GO:0005524,ATP binding; GO:0000166,nucleotide binding; GO:0003674,molecular_function; GO:0005488,binding; GO:0017076,purine nucleotide binding; GO:0030554,adenyl nucleotide binding; GO:0032553,ribonucleotide binding; GO:0032555,purine ribonucleotide binding; GO:0032559,adenyl ribonucleotide binding; GO:0035639,purine ribonucleoside triphosphate binding; GO:0036094,small mole…	PF00005.30:ABC transporter		1.4935	1.3469	1.4163	1.4922	1.6161	2.0193	0.7877	1.0592	0.8994	1.8888	1.0836	1.5816	0.9427	1.4416	1.2303	1.3374	0.9203	1.1028	1.2247	1.6429	0.9229	1.7411	1.7732	1.7129	1.0681	1.3036	1.2743	1.2958	1.3313	1.4643		0.39368	0.15898	0.185716	false	0.816125	0.0159629
AT1G03920	AT1G03920	1	1001116	1004410	3295	K08790 serine/threonine kinase 38 [EC:2.7.11.1] | (RefSeq) Protein kinase family protein (A)	--	Protein kinase family protein [Arabidopsis thaliana]	IREH1_ARATH RecName: Full=Probable serine/threonine protein kinase IREH1 {ECO:0000305}; EC=2.7.11.1 {ECO:0000305}; AltName: Full=Protein IRE homolog 1 {ECO:0000303|PubMed:12000677}; Short=AtIREH1 {ECO:0000303|PubMed:17237187};	GO:0035618,root hair; GO:0005524,ATP binding; GO:0016301,kinase activity; GO:0046872,metal ion binding; GO:0106310,protein serine kinase activity; GO:0004674,protein serine/threonine kinase activity; GO:0035556,intracellular signal transduction; GO:0018105,peptidyl-serine phosphorylation; GO:0046777,protein autophosphorylation; GO:0040008,regulation of growth; GO:0000166,nucleotide binding; GO:00…	PF00069.28:Protein kinase domain		2.152	2.1623	2.0627	0.4835	0.4825	0.6392	1.4625	2.094	1.3777	0.2192	0.2916	0.17	4.8359	3.5883	6.2992	0.2276	0.1819	0.2639	1.5178	1.4177	1.4607	0.1235	0.2156	0.0416	1.588	1.6128	1.2897	0.3626	0.3726	0.385		-1.86427	1.26858e-10	2.82439e-10	down	-2.77809	5.26627e-12
AT1G03940	AT1G03940	1	1009228	1011145	1918	K14329 agmatine coumaroyltransferase [EC:2.3.1.64 2.3.1.-] | (RefSeq) AACT1; anthocyanin 5-aromatic acyltransferase 1 (A)	ko00330: Arginine and proline metabolism; ko00999: Biosynthesis of various plant secondary metabolites; ko01100: Metabolic pathways; ko01110: Biosynthesis of secondary metabolites	HXXXD-type acyl-transferase family protein [Arabidopsis thaliana]	3AT1_ARATH RecName: Full=Coumaroyl-CoA:anthocyanidin 3-O-glucoside-6''-O-coumaroyltransferase 1; EC=2.3.1.-;	GO:0016746,acyltransferase activity; GO:0003674,molecular_function; GO:0003824,catalytic activity; GO:0016740,transferase activity	PF02458.18:Transferase family		11.3586	12.3357	10.2263	7.1099	7.7163	8.2023	2.497	2.1924	1.9258	7.3007	6.4498	6.5692	16.6174	17.3621	16.0769	4.9361	6.0203	5.6501	4.9244	5.1171	5.3634	6.5091	6.3018	6.6864	6.5151	6.809	7.6426	5.5567	5.9907	5.2141		-0.434086	0.000380039	0.000579498	false	1.70745	3.26266e-23
AT1G03970	GBF4	1	1018058	1019247	1190	K14432 ABA responsive element binding factor | (RefSeq) GBF4; G-box binding factor 4 (A)	ko04075: Plant hormone signal transduction	G-box binding factor 4 [Arabidopsis thaliana]	GBF4_ARATH RecName: Full=G-box-binding factor 4; AltName: Full=bZIP transcription factor 40; Short=AtbZIP40;	GO:0005634,nucleus; GO:0003677,DNA binding; GO:0003700,DNA-binding transcription factor activity; GO:0043565,sequence-specific DNA binding; GO:0000976,transcription cis-regulatory region binding; GO:0045893,positive regulation of DNA-templated transcription; GO:0003674,molecular_function; GO:0003676,nucleic acid binding; GO:0005488,binding; GO:0097159,organic cyclic compound binding; GO:1901363,h…	PF00170.24:bZIP transcription factor		20.6287	18.733	21.5988	44.3524	37.675	41.8106	16.5928	16.5756	15.2805	39.068	33.049	33.1592	17.4448	21.1305	19.7459	33.8012	31.0418	34.218	15.6433	14.7498	13.4672	34.8592	34.1344	32.4915	14.8065	18.5381	17.8377	30.8117	31.6933	33.7773		1.14499	4.74135e-35	2.09532e-34	up	1.20612	1.89053e-31
AT1G03990	AT1G03990	1	1024740	1027616	2877	K17756 long-chain-alcohol oxidase [EC:1.1.3.20] | (RefSeq) Long-chain fatty alcohol dehydrogenase family protein (A)	--	Long-chain fatty alcohol dehydrogenase family protein [Arabidopsis thaliana]	FAO1_ARATH RecName: Full=Long-chain-alcohol oxidase FAO1; EC=1.1.3.20; AltName: Full=Long-chain fatty alcohol oxidase 1;	GO:0016021,integral component of membrane; GO:0050660,flavin adenine dinucleotide binding; GO:0046577,long-chain-alcohol oxidase activity; GO:0000166,nucleotide binding; GO:0003674,molecular_function; GO:0005488,binding; GO:0036094,small molecule binding; GO:0043167,ion binding; GO:0043168,anion binding; GO:0097159,organic cyclic compound binding; GO:1901265,nucleoside phosphate binding; GO:19013…	PF00732.22:GMC oxidoreductase		2.3734	2.2373	2.931	6.2921	6.8753	6.6387	2.7843	1.9821	2.2133	6.93	5.535	5.7358	3.0752	3.0977	2.6912	4.4539	4.7778	4.3422	2.3836	2.5965	2.4679	4.5941	4.5505	4.978	2.443	2.4799	2.6208	4.5625	4.8575	4.1949		1.51388	4.101e-23	1.38922e-22	up	1.4711	5.91708e-18
AT1G04007	AT1G04007	1	72646	73108	463	--	--	GIF2 [Arabidopsis thaliana]	--	--	--		1.0585	1.0831	0.7943	1.8545	1.6659	2.7633	0.9074	1.4981	0.8766	2.8285	3.1171	2.7424	0.9167	1.5657	1.6455	1.5816	1.3542	1.7467	1.8622	1.7592	0.4677	1.8385	1.1769	2.0671	1.2738	1.5247	1.73	1.7998	1.4598	2.6584		NA	NA	NA	NA	1.49084	0.00264953
AT1G04020	BARD1	1	1036493	1040262	3770	K10683 BRCA1-associated RING domain protein 1 | (RefSeq) BARD1; breast cancer associated RING 1 (A)	ko03440: Homologous recombination	breast cancer associated RING 1 [Arabidopsis thaliana]	BARD1_ARATH RecName: Full=BRCA1-associated RING domain protein 1 {ECO:0000303|PubMed:18591352}; Short=AtBARD1 {ECO:0000303|PubMed:18591352}; AltName: Full=Protein REPRESSOR OF WUSCHEL 1 {ECO:0000303|PubMed:19704708};	GO:0070531,BRCA1-A complex; GO:0031436,BRCA1-BARD1 complex; GO:0005634,nucleus; GO:0005886,plasma membrane; GO:0003677,DNA binding; GO:0046872,metal ion binding; GO:0004842,ubiquitin-protein transferase activity; GO:0006281,DNA repair; GO:0000724,double-strand break repair via homologous recombination; GO:0080182,histone H3-K4 trimethylation; GO:0048366,leaf development; GO:0010078,maintenance of…	PF00533.29:BRCA1 C Terminus (BRCT) domain		4.3115	3.8602	3.8061	0.448	0.2138	0.4586	4.8957	4.0904	3.8625	0.1422	0.2078	0.1378	2.9095	3.2701	3.8805	0.2531	0.611	0.1304	4.9462	4.1217	4.6282	0.0915	0.2197	0.0579	3.3591	2.8109	3.6498	0.5305	0.6178	0.9461		-3.29595	9.68653e-34	4.18238e-33	down	-4.63528	6.25837e-40
AT1G04030	AT1G04030	1	1040375	1042892	2518	K20728 vegetative storage protein 2 | (RefSeq) VSP2; vegetative storage protein 2 (A)	ko04016: MAPK signaling pathway - plant	eisosome protein [Arabidopsis thaliana]	JASON_ARATH RecName: Full=Protein JASON {ECO:0000305};	GO:0007142,male meiosis II; GO:0009556,microsporogenesis; GO:0006355,regulation of DNA-templated transcription; GO:0000003,reproduction; GO:0000280,nuclear division; GO:0006996,organelle organization; GO:0007049,cell cycle; GO:0007135,meiosis II; GO:0007140,male meiotic nuclear division; GO:0007276,gamete generation; GO:0008150,biological_process; GO:0009987,cellular process; GO:0016043,cellular …	--		3.4603	3.8113	3.284	2.8059	2.7562	3.7315	3.6936	2.7592	2.4301	1.6301	1.6403	2.0809	4.4747	3.9344	4.9312	2.3134	1.4091	2.2683	2.3464	1.8451	2.2973	1.2549	1.4428	1.3938	1.7695	1.9752	2.5923	2.0344	1.8228	1.8257		-0.0582856	0.769654	0.792897	false	-0.638866	0.00879718
AT1G04040	AT1G04040	1	1042362	1043887	1526	K20728 vegetative storage protein 2 | (RefSeq) VSP2; vegetative storage protein 2 (A)	ko04016: MAPK signaling pathway - plant	HAD superfamily, subfamily IIIB acid phosphatase [Arabidopsis thaliana]	PPA1_SOLLC RecName: Full=Acid phosphatase 1; EC=3.1.3.2; AltName: Full=Apase-1(1); Flags: Precursor;	GO:0003993,acid phosphatase activity; GO:0003674,molecular_function; GO:0003824,catalytic activity; GO:0016787,hydrolase activity; GO:0016788,hydrolase activity, acting on ester bonds; GO:0016791,phosphatase activity; GO:0042578,phosphoric ester hydrolase activity	PF03767.17:HAD superfamily, subfamily IIIB (Acid phosphatase)		23.4657	27.5372	27.0912	4.3717	4.2615	4.4506	29.7098	35.3679	32.4786	4.1279	5.126	3.5975	23.2725	23.2375	21.8953	4.4311	4.4743	3.7234	23.3844	24.8622	19.7091	2.0901	4.607	1.8507	24.5742	22.6292	22.2749	11.2676	11.3272	11.7234		-2.45456	2.70747e-67	1.98448e-66	down	-2.84341	3.07426e-81
AT1G04047	AT1G04047	1	270067	270517	451	--	--	--	--	--	--		1.5806	2.527	1.0873	3.0237	1.924	2.1013	1.1178	1.538	2.2499	2.9038	3.2001	3.2485	2.2245	1.0046	2.3117	2.5515	3.3597	3.5864	1.0428	1.1739	0.7203	2.894	3.2951	2.4404	1.1443	1.3696	1.4209	2.3339	2.3979	0.7676		0.565619	0.261339	0.295532	false	1.00968	0.0284692
AT1G04050	SUVR1	1	1045598	1049864	4267	K24405 [histone H3]-lysine9 N-dimethyltransferase [EC:2.1.1.368] | (RefSeq) SUVH1; SU(VAR)3-9 homolog 1 (A)	ko00310: Lysine degradation; ko01100: Metabolic pathways	histone-lysine N-methyltransferase SUVR2-like protein [Arabidopsis thaliana]	SUVR1_ARATH RecName: Full=Probable inactive histone-lysine N-methyltransferase SUVR1; AltName: Full=Protein SET DOMAIN GROUP 13; AltName: Full=Suppressor of variegation 3-9-related protein 1; Short=Su(var)3-9-related protein 1;	GO:0005694,chromosome; GO:0005730,nucleolus; GO:0018024,histone-lysine N-methyltransferase activity; GO:0042802,identical protein binding; GO:0008270,zinc ion binding; GO:0006325,chromatin organization; GO:0031047,gene silencing by RNA; GO:0034968,histone lysine methylation; GO:0003674,molecular_function; GO:0003824,catalytic activity; GO:0008168,methyltransferase activity; GO:0008170,N-methyltra…	PF10440.12:Ubiquitin-binding WIYLD domain		1.5761	1.3679	2.1296	0.6381	0.5938	0.6735	2.0701	1.4788	1.4615	0.4296	0.3907	0.4165	1.5113	1.3595	1.6845	0.38	0.5941	0.4215	1.4235	1.2992	1.3795	0.2151	0.4225	0.1511	1.9094	1.4772	1.1132	0.7342	0.5835	0.7411		-1.29075	1.44938e-06	2.59733e-06	down	-1.92774	3.52667e-11
AT1G04070	TOM22-I	1	1050505	1051194	690	K17769 mitochondrial import receptor subunit TOM22 | (RefSeq) TOM22-I; translocase of outer membrane 22-I (A)	--	translocase of outer membrane 22-I [Arabidopsis thaliana]	TOM91_ARATH RecName: Full=Mitochondrial import receptor subunit TOM9-1; AltName: Full=Mitochondrial import receptor subunit TOM22 homolog 1; AltName: Full=Translocase of outer membrane 22 kDa subunit homolog 1; AltName: Full=Translocase of outer membrane 9 kDa subunit TOM9-1;	GO:0016021,integral component of membrane; GO:0005742,mitochondrial outer membrane translocase complex; GO:0015450,protein-transporting ATPase activity; GO:0006626,protein targeting to mitochondrion; GO:0003674,molecular_function; GO:0005215,transporter activity; GO:0008320,protein transmembrane transporter activity; GO:0015399,primary active transmembrane transporter activity; GO:0022804,active …	PF04281.16:Mitochondrial import receptor subunit Tom22		3.293	3.9641	2.9018	7.6858	5.4496	5.4253	2.8617	3.0786	2.353	6.2779	5.752	7.1484	5.2567	2.9548	4.8815	4.4726	5.3763	4.278	4.0326	3.9544	3.6618	6.0037	4.3075	5.4094	4.7012	5.3073	4.0051	4.9579	4.8325	5.1843		0.992883	0.000244839	0.000378174	false	1.29876	1.59224e-06
AT1G04110	SDD1	1	1061297	1063809	2513	K25898 CO(2)-response secreted protease | (RefSeq) ATSBT5.2; Subtilisin-like serine endopeptidase family protein (A)	--	Subtilase family protein [Arabidopsis thaliana]	SBT12_ARATH RecName: Full=Subtilisin-like protease SBT1.2 {ECO:0000303|PubMed:16193095}; EC=3.4.21.- {ECO:0000305}; AltName: Full=Cucumisin-like serine protease SDD1; AltName: Full=Protein STOMATAL DENSITY AND DISTRIBUTION 1; AltName: Full=Subtilase subfamily 1 member 2 {ECO:0000303|PubMed:16193095}; Short=AtSBT1.2 {ECO:0000303|PubMed:16193095}; AltName: Full=Subtilisin-like protease SDD1 {ECO:00…	GO:0048046,apoplast; GO:0009897,external side of plasma membrane; GO:0004252,serine-type endopeptidase activity; GO:0006508,proteolysis; GO:0042127,regulation of cell population proliferation; GO:0010103,stomatal complex morphogenesis; GO:0003674,molecular_function; GO:0003824,catalytic activity; GO:0004175,endopeptidase activity; GO:0008233,peptidase activity; GO:0008236,serine-type peptidase ac…	PF00082.25:Subtilase family		0.6914	0.907	0.9919	0.2613	0.5947	0.2828	1.6885	1.9494	1.4859	0.481	0.041	0.0583	1.0288	0.8293	1.5478	0.0624	0.104	0.1609	1.5439	1.5719	1.3789	0.1807	0.138	0.2475	1.2175	0.9305	1.2909	0.1745	0.2152	0.0918		-1.06244	0.0101421	0.0135978	down	-3.05636	0.00201595
AT1G04140	AT1G04140	1	1075543	1080630	5088	K17985 activating molecule in BECN1-regulated autophagy protein 1 | (RefSeq) Transducin family protein / WD-40 repeat family protein (A)	--	Contains similarity to neural cell adhesion molecule 2, large isoform precursor gb|M76710 from Xenopus laevis, and beta transducin from S. cerevisiae gb|Q05946. ESTs gb|N65081 gb|Z30910, gb|Z34190, gb|Z34611, gb|R30101, gb|H36304, and gb|N65606 come from this gene [Arabidopsis thaliana]	--	GO:0016021,integral component of membrane; GO:0005575,cellular_component; GO:0016020,membrane; GO:0031224,intrinsic component of membrane; GO:0110165,cellular anatomical entity	PF00400.35:WD domain, G-beta repeat		40.1535	39.4027	41.6433	61.4925	60.8278	61.9782	37.4892	36.1862	36.4783	52.9038	58.2418	58.6186	41.8794	41.1946	41.5668	55.871	57.2405	56.4048	36.7317	35.822	34.7151	66.4886	68.8779	66.125	37.7887	37.0671	34.7062	63.1761	61.2756	60.9178		0.727811	1.02008e-48	5.70366e-48	false	0.710009	7.70303e-31
AT1G04160	XIB	1	1086170	1096510	10341	K10357 myosin V | (RefSeq) XIB; myosin XI B (A)	ko04814: Motor proteins	myosin XI B [Arabidopsis thaliana]	MYO8_ARATH RecName: Full=Myosin-8; AltName: Full=Myosin XI B; Short=AtXIB;	GO:0015629,actin cytoskeleton; GO:0005737,cytoplasm; GO:0016459,myosin complex; GO:0051015,actin filament binding; GO:0005524,ATP binding; GO:0005516,calmodulin binding; GO:0003774,cytoskeletal motor activity; GO:0000146,microfilament motor activity; GO:0007015,actin filament organization; GO:0030048,actin filament-based movement; GO:0048767,root hair elongation; GO:0030050,vesicle transport alon…	PF00063.24:Myosin head (motor domain)		2.4039	2.2612	2.0733	0.5163	0.5841	0.3588	2.8792	3.1599	3.1583	0.4482	0.4391	0.6102	2.4545	2.6762	2.5735	0.3862	0.4946	0.3368	2.8195	2.4441	2.4259	0.419	0.347	0.2537	2.1913	2.3556	2.2292	0.6477	0.6313	0.7428		-2.0855	3.31219e-24	1.15744e-23	down	-2.53088	2.92639e-40
AT1G04180	YUC9	1	1104493	1106241	1749	K11816 indole-3-pyruvate monooxygenase [EC:1.14.13.168] | (RefSeq) YUC9; YUCCA 9 (A)	ko00380: Tryptophan metabolism; ko01100: Metabolic pathways	YUCCA 9 [Arabidopsis thaliana]	YUC9_ARATH RecName: Full=Probable indole-3-pyruvate monooxygenase YUCCA9; EC=1.14.13.168; AltName: Full=Flavin-containing monooxygenase YUCCA9;	GO:0050660,flavin adenine dinucleotide binding; GO:0103075,indole-3-pyruvate monooxygenase activity; GO:0004497,monooxygenase activity; GO:0004499,N,N-dimethylaniline monooxygenase activity; GO:0050661,NADP binding; GO:0009851,auxin biosynthetic process; GO:0009723,response to ethylene; GO:0009635,response to herbicide; GO:0000166,nucleotide binding; GO:0003674,molecular_function; GO:0005488,bind…	PF00743.22:Flavin-binding monooxygenase-like		0.5674	1.1888	0.7682	0	0.0877	0.0862	1.5796	1.4196	1.2799	0.1222	0	0.0296	0.468	0.2198	0.3404	0.0952	0	0.1962	0.309	0.1235	0.1094	0.2065	0.0901	0.1161	0.2906	0.1338	0.0972	0.6649	0.4919	0.5365		-3.71771	2.56829e-06	4.53072e-06	down	-4.72468	4.38728e-10
AT1G04200	AT1G04200	1	1109395	1114155	4761	K23951 dymeclin | (RefSeq) dyggve-melchior-clausen syndrome protein (A)	--	dyggve-melchior-clausen syndrome protein [Arabidopsis thaliana]	--	--	PF09742.12:Dyggve-Melchior-Clausen syndrome protein		11.2888	11.4042	11.7371	7.2617	6.6981	6.6449	11.2816	12.2424	11.9333	7.8266	8.6073	8.9422	12.1406	11.407	11.5564	6.3401	6.7206	6.3614	11.2947	11.3955	10.6352	7.5919	7.5694	6.8339	10.7898	11.4071	11.1553	8.3702	9.7179	9.1386		-0.618165	3.98093e-11	9.04311e-11	false	-0.397474	6.59741e-05
AT1G04220	KCS2	1	1119699	1122786	3088	K15397 3-ketoacyl-CoA synthase [EC:2.3.1.199] | (RefSeq) KCS2; 3-ketoacyl-CoA synthase 2 (A)	ko00062: Fatty acid elongation; ko01100: Metabolic pathways; ko01110: Biosynthesis of secondary metabolites; ko04626: Plant-pathogen interaction	3-ketoacyl-CoA synthase 2 [Arabidopsis thaliana]	KCS2_ARATH RecName: Full=3-ketoacyl-CoA synthase 2 {ECO:0000303|PubMed:18465198}; Short=KCS-2 {ECO:0000303|PubMed:18465198}; EC=2.3.1.199 {ECO:0000305}; AltName: Full=Docosanoic acid synthase {ECO:0000303|PubMed:18786002}; AltName: Full=Very long-chain fatty acid condensing enzyme 2 {ECO:0000303|PubMed:18465198}; Short=VLCFA condensing enzyme 2 {ECO:0000303|PubMed:18465198};	GO:0016021,integral component of membrane; GO:0009922,fatty acid elongase activity; GO:0102756,very-long-chain 3-ketoacyl-CoA synthase activity; GO:0006633,fatty acid biosynthetic process; GO:0006970,response to osmotic stress; GO:0009611,response to wounding; GO:0010345,suberin biosynthetic process; GO:0003674,molecular_function; GO:0003824,catalytic activity; GO:0004312,fatty acid synthase acti…	PF08392.15:FAE1/Type III polyketide synthase-like protein		1.9399	2.1411	1.8992	0.9143	0.9906	1.02	1.151	2.0573	1.668	0.1725	0.2774	0.454	3.5113	3.8125	3.9431	0.435	0.9969	0.7715	1.7064	2.6897	2.225	0.3332	0.3635	0.0702	2.3444	2.0938	2.3905	0.6223	1.3006	0.7151		-0.907369	0.000765982	0.00113693	false	-2.34563	2.70707e-08
AT1G04240	SHY2	1	1128149	1129689	1541	K14484 auxin-responsive protein IAA | (RefSeq) SHY2; AUX/IAA transcriptional regulator family protein (A)	ko04075: Plant hormone signal transduction	AUX/IAA transcriptional regulator family protein [Arabidopsis thaliana]	IAA3_ARATH RecName: Full=Auxin-responsive protein IAA3; AltName: Full=Indoleacetic acid-induced protein 3; AltName: Full=Short hypocotyl; AltName: Full=Suppressor of HY2;	GO:0005634,nucleus; GO:0003700,DNA-binding transcription factor activity; GO:0042802,identical protein binding; GO:0000976,transcription cis-regulatory region binding; GO:0009734,auxin-activated signaling pathway; GO:0009733,response to auxin; GO:0003674,molecular_function; GO:0140110,transcription regulator activity; GO:0005488,binding; GO:0005515,protein binding; GO:0001067,transcription regula…	PF02309.19:AUX/IAA family		11.1462	12.5828	12.0326	5.032	6.7598	4.9309	16.4325	15.8689	17.7633	4.2377	5.0974	5.5504	16.004	15.3475	14.5005	4.9797	5.8997	4.7748	16.0233	16.1996	16.1959	7.4965	10.7116	8.723	17.3833	14.9457	15.3404	12.1056	11.5393	12.3766		-0.973415	3.07413e-10	6.73442e-10	false	-1.66398	1.38993e-30
AT1G04247	AT1G04247	1	1120225	1122526	2302	K15397 3-ketoacyl-CoA synthase [EC:2.3.1.199] | (RefSeq) KCS2; 3-ketoacyl-CoA synthase 2 (A)	ko00062: Fatty acid elongation; ko01100: Metabolic pathways; ko01110: Biosynthesis of secondary metabolites; ko04626: Plant-pathogen interaction	Thiolase-like [Arabidopsis suecica]	KCS2_ARATH RecName: Full=3-ketoacyl-CoA synthase 2 {ECO:0000303|PubMed:18465198}; Short=KCS-2 {ECO:0000303|PubMed:18465198}; EC=2.3.1.199 {ECO:0000305}; AltName: Full=Docosanoic acid synthase {ECO:0000303|PubMed:18786002}; AltName: Full=Very long-chain fatty acid condensing enzyme 2 {ECO:0000303|PubMed:18465198}; Short=VLCFA condensing enzyme 2 {ECO:0000303|PubMed:18465198};	GO:0016021,integral component of membrane; GO:0009922,fatty acid elongase activity; GO:0102756,very-long-chain 3-ketoacyl-CoA synthase activity; GO:0006633,fatty acid biosynthetic process; GO:0006970,response to osmotic stress; GO:0009611,response to wounding; GO:0010345,suberin biosynthetic process; GO:0003674,molecular_function; GO:0003824,catalytic activity; GO:0004312,fatty acid synthase acti…	PF08392.15:FAE1/Type III polyketide synthase-like protein		0.5032	0.6931	0.6213	0.5266	0.2513	0.2882	0.5475	0.4143	0.3879	0.0875	0.112	0.2334	1.2907	1.299	0.7838	0.1591	0.1816	0.1581	0.698	0.8138	0.8937	0.074	0.1076	0.0208	0.8647	1.0541	0.9047	0.2858	0.3719	0.2339		-0.65194	0.158143	0.184793	false	NA	NA
AT1G04250	AXR3	1	1136078	1138663	2586	K14484 auxin-responsive protein IAA | (RefSeq) AXR3; AUX/IAA transcriptional regulator family protein (A)	ko04075: Plant hormone signal transduction	auxin-responsive protein IAA17 [Arabidopsis lyrata subsp. lyrata]	IAA17_ARATH RecName: Full=Auxin-responsive protein IAA17; AltName: Full=Auxin response 3; AltName: Full=Indoleacetic acid-induced protein 17;	GO:0005634,nucleus; GO:0003700,DNA-binding transcription factor activity; GO:0042802,identical protein binding; GO:0009734,auxin-activated signaling pathway; GO:1900057,positive regulation of leaf senescence; GO:0009733,response to auxin; GO:0003674,molecular_function; GO:0140110,transcription regulator activity; GO:0005488,binding; GO:0005515,protein binding; GO:0007154,cell communication; GO:00…	PF02309.19:AUX/IAA family		8.6262	8.5152	9.4322	1.2272	1.6106	0.6117	11.0372	10.1384	11.8962	0.6119	0.5479	0.7787	11.8659	11.9029	10.7172	0.9532	0.9125	1.2588	23.6571	21.8001	26.0089	0.5171	1.0908	1.0537	18.8365	19.9666	19.4931	2.5976	3.6951	4.8482		-2.8262	5.90072e-31	2.39711e-30	down	-4.00317	8.67842e-54
AT1G04260	MPI7	1	1140278	1141564	1287	K20359 PRA1 family protein 1 | (RefSeq) MPI7; CAMV movement protein interacting protein 7 (A)	--	CAMV movement protein interacting protein 7 [Arabidopsis thaliana]	PRA1D_ARATH RecName: Full=PRA1 family protein D; Short=AtPRA1.D; AltName: Full=CAMV MOVEMENT PROTEIN-INTERACTING PROTEIN 7; AltName: Full=Prenylated Rab acceptor 5;	GO:0005737,cytoplasm; GO:0005783,endoplasmic reticulum; GO:0010008,endosome membrane; GO:0005794,Golgi apparatus; GO:0016021,integral component of membrane; GO:0046739,transport of virus in multicellular host; GO:0016192,vesicle-mediated transport; GO:0008150,biological_process; GO:0016032,viral process; GO:0044000,movement in host; GO:0044001,migration in host; GO:0044403,biological process invo…	PF03208.22:PRA1 family protein		8.4465	10.0243	8.7313	14.8341	15.0954	15.7215	9.7929	9.6	9.0198	16.3201	14.8185	14.4952	10.0738	10.4202	9.8143	14.2247	15.1022	13.573	8.2522	9.7144	9.283	16.5789	15.396	14.5008	10.7118	9.7703	9.647	13.4268	12.4641	11.9845		0.870924	3.26509e-12	7.75479e-12	false	0.769948	4.98644e-10
AT1G04270	RPS15	1	1141558	1143130	1573	K02958 small subunit ribosomal protein S15e | (RefSeq) RPS15; cytosolic ribosomal protein S15 (A)	ko03010: Ribosome	hypothetical protein CARUB_v10010394mg, partial [Capsella rubella]	RS151_ARATH RecName: Full=40S ribosomal protein S15-1;	GO:0022626,cytosolic ribosome; GO:0022627,cytosolic small ribosomal subunit; GO:0005576,extracellular region; GO:0000325,plant-type vacuole; GO:0009506,plasmodesma; GO:0042788,polysomal ribosome; GO:0003729,mRNA binding; GO:0003735,structural constituent of ribosome; GO:0000028,ribosomal small subunit assembly; GO:0006412,translation; GO:0003674,molecular_function; GO:0003676,nucleic acid binding…	PF00203.24:Ribosomal protein S19		206.783	219.986	199.221	147.197	143.004	140.565	220.526	209.337	206.067	104.832	112.75	102.54	207.144	203.513	199.145	119.403	117.8	107.859	245.036	252.157	252.075	87.9187	98.9121	99.3344	250.042	238.96	247.463	161.702	147.433	160.232		-0.416194	8.33591e-14	2.10826e-13	false	-0.904446	2.59791e-54
AT1G04280	AT1G04280	1	1143436	1147091	3656	--	--	P-loop containing nucleoside triphosphate hydrolases superfamily protein [Arabidopsis thaliana]	NADKC_ARATH RecName: Full=Calmodulin calcium-dependent NAD kinase {ECO:0000305}; EC=2.7.1.23 {ECO:0000269|PubMed:31554701}; AltName: Full=NAD kinase-CaM dependent protein {ECO:0000303|PubMed:31554701}; Short=NADKc {ECO:0000303|PubMed:31554701};	GO:0005741,mitochondrial outer membrane; GO:0005524,ATP binding; GO:0005516,calmodulin binding; GO:0003951,NAD+ kinase activity; GO:0006741,NADP biosynthetic process; GO:0016310,phosphorylation; GO:0000166,nucleotide binding; GO:0003674,molecular_function; GO:0005488,binding; GO:0017076,purine nucleotide binding; GO:0030554,adenyl nucleotide binding; GO:0032553,ribonucleotide binding; GO:0032555,…	PF06414.15:Zeta toxin		12.2651	13.985	13.3984	17.1642	16.8247	18.3123	11.2142	12.1592	11.3681	20.9504	21.5624	20.2737	12.0524	11.3718	10.5917	19.2553	19.6088	18.4622	7.5883	8.4856	8.9733	24.5303	22.5184	24.6127	9.9863	10.9511	10.0206	18.8016	17.0186	18.0214		0.52289	1.85329e-09	3.91281e-09	false	0.938845	1.18891e-27
AT1G04300	AT1G04300	1	1148564	1154667	6104	--	--	TRAF-like superfamily protein [Arabidopsis thaliana]	TRF1B_ARATH RecName: Full=TNF receptor-associated factor homolog 1b {ECO:0000305}; AltName: Full=Protein MUTANT SNC1-ENHANCING 13 {ECO:0000303|PubMed:26867179};	GO:0005737,cytoplasm; GO:0005829,cytosol; GO:0005886,plasma membrane; GO:1905037,autophagosome organization; GO:0045087,innate immune response; GO:0006914,autophagy; GO:0006996,organelle organization; GO:0007033,vacuole organization; GO:0008150,biological_process; GO:0008152,metabolic process; GO:0009056,catabolic process; GO:0009987,cellular process; GO:0016043,cellular component organization; G…	PF00917.29:MATH domain		25.7915	23.4411	24.0997	74.9054	72.9249	75.0044	22.3494	21.8203	21.2117	67.3996	66.2603	67.0483	25.292	25.96	24.4709	68.0407	68.8303	67.1609	22.2715	23.103	20.3695	68.5483	68.671	66.502	22.714	23.7657	22.5625	55.6439	54.0629	51.2506		1.72702	7.46495e-255	2.29856e-253	up	1.70438	6.01754e-219
AT1G04310	ERS2	1	1154740	1157813	3074	K14509 ethylene receptor [EC:2.7.13.-] | (RefSeq) ERS2; ethylene response sensor 2 (A)	ko04016: MAPK signaling pathway - plant; ko04075: Plant hormone signal transduction	ethylene response sensor 2 [Arabidopsis thaliana]	ERS2_ARATH RecName: Full=Ethylene response sensor 2; Short=AtERS2; EC=2.7.11.-; AltName: Full=Protein ERS2;	GO:0005783,endoplasmic reticulum; GO:0005789,endoplasmic reticulum membrane; GO:0016021,integral component of membrane; GO:0005524,ATP binding; GO:0051740,ethylene binding; GO:0038199,ethylene receptor activity; GO:0042802,identical protein binding; GO:0046872,metal ion binding; GO:0000155,phosphorelay sensor kinase activity; GO:0004674,protein serine/threonine kinase activity; GO:0010105,negativ…	PF01590.29:GAF domain		2.4026	2.2126	3.0852	28.9887	29.7492	26.887	3.4308	2.3212	3.4554	16.1042	17.8102	17.6456	3.7011	3.4032	3.7843	24.1181	24.1116	22.9596	2.9287	2.9335	2.5722	11.1703	10.6859	11.1152	2.5275	2.4304	2.669	6.8086	7.4463	6.6082		3.59276	7.69147e-244	2.22717e-242	up	2.57049	1.81694e-89
AT1G04360	AT1G04360	1	1167288	1169034	1747	K10664 E3 ubiquitin-protein ligase ATL6/9/15/31/42/55 [EC:2.3.2.27] | (RefSeq) ATL9; RING/U-box superfamily protein (A)	--	RING/U-box superfamily protein [Arabidopsis thaliana]	ATL1_ARATH RecName: Full=RING-H2 finger protein ATL1; EC=2.3.2.27 {ECO:0000305}; AltName: Full=RING-type E3 ubiquitin transferase ATL1 {ECO:0000305};	GO:0016021,integral component of membrane; GO:0046872,metal ion binding; GO:0016740,transferase activity; GO:0016567,protein ubiquitination; GO:0003674,molecular_function; GO:0005488,binding; GO:0043167,ion binding; GO:0043169,cation binding; GO:0003824,catalytic activity; GO:0006807,nitrogen compound metabolic process; GO:0008150,biological_process; GO:0008152,metabolic process; GO:0019538,prote…	PF13639.9:Ring finger domain		1.4791	1.7223	1.801	3.8451	3.9736	3.6075	1.9719	1.5385	2.1375	2.7679	2.5374	2.8793	1.6786	1.556	1.4231	2.4252	3.3197	3.0321	2.1536	1.4686	1.5702	2.3712	2.155	2.1091	1.5192	1.9699	1.7882	1.9833	1.9602	2.2458		1.31337	1.13685e-09	2.42461e-09	up	0.62094	0.0092167
AT1G04380	AT1G04380	1	1176544	1178488	1945	K24028 salicylic acid 3-hydroxylase [EC:1.14.11.-] | (RefSeq) 2-oxoglutarate (2OG) and Fe(II)-dependent oxygenase superfamily protein (A)	--	2-oxoglutarate (2OG) and Fe(II)-dependent oxygenase superfamily protein [Arabidopsis thaliana]	ACCH7_ARATH RecName: Full=1-aminocyclopropane-1-carboxylate oxidase homolog 7; EC=1.14.-.-;	GO:0046872,metal ion binding; GO:0016491,oxidoreductase activity; GO:0003674,molecular_function; GO:0005488,binding; GO:0043167,ion binding; GO:0043169,cation binding; GO:0003824,catalytic activity	PF03171.23:2OG-Fe(II) oxygenase superfamily		1.5469	1.1689	0.8731	3.1567	2.704	1.2656	0.8304	1.2274	0.1084	0.296	0.3579	1.4087	5.5447	4.55	4.3483	0.8662	0.307	1.6632	0.6909	0.2393	0.2314	0.0606	0.0265	0.0256	0.512	0.33	1.1981	0.0703	0.0241	0.1644		1.11272	0.000659289	0.000985027	up	0.0262104	0.980669
AT1G04400	CRY2	1	1185512	1188696	3185	K12119 cryptochrome 2 | (RefSeq) CRY2; cryptochrome 2 (A)	ko04712: Circadian rhythm - plant	cryptochrome 2 [Arabidopsis thaliana]	CRY2_ARATH RecName: Full=Cryptochrome-2 {ECO:0000303|Ref.2}; Short=Atcry2 {ECO:0000303|Ref.2}; AltName: Full=Blue light photoreceptor {ECO:0000303|PubMed:9003312}; AltName: Full=Protein PHR homolog 1 {ECO:0000303|PubMed:9003312}; Short=AtPHH1 {ECO:0000303|PubMed:9003312}; AltName: Full=Protein SUPPRESSOR OF elf3 20 {ECO:0000303|PubMed:21296763};	GO:0005737,cytoplasm; GO:0016604,nuclear body; GO:0005634,nucleus; GO:0000325,plant-type vacuole; GO:0016605,PML body; GO:0005524,ATP binding; GO:0009882,blue light photoreceptor activity; GO:0003904,deoxyribodipyrimidine photo-lyase activity; GO:0003677,DNA binding; GO:0071949,FAD binding; GO:0042802,identical protein binding; GO:0046872,metal ion binding; GO:0042803,protein homodimerization act…	PF03441.17:FAD binding domain of DNA photolyase		64.4108	64.8886	63.9001	102.828	115.2	116.014	60.0604	61.2612	59.3806	104.561	112.763	111.116	66.974	71.149	67.144	114.87	119.59	120.998	44.4197	44.3969	44.3375	109.418	112.129	120.895	44.6443	45.8513	43.809	95.1129	88.6826	90.2806		0.913499	1.34103e-62	9.20288e-62	false	0.947484	5.23131e-65
AT1G04420	AT1G04420	1	1191519	1193884	2366	K05275 pyridoxine 4-dehydrogenase [EC:1.1.1.65] | (RefSeq) PLR1; NAD(P)-linked oxidoreductase superfamily protein (A)	ko00750: Vitamin B6 metabolism; ko01100: Metabolic pathways	NAD(P)-linked oxidoreductase superfamily protein [Arabidopsis thaliana]	KCAB_ARATH RecName: Full=Probable voltage-gated potassium channel subunit beta; AltName: Full=K(+) channel subunit beta; AltName: Full=Potassium voltage beta 1; Short=KV-beta1;	GO:0005576,extracellular region; GO:0005886,plasma membrane; GO:0009506,plasmodesma; GO:0005244,voltage-gated ion channel activity; GO:0006813,potassium ion transport; GO:0034765,regulation of ion transmembrane transport; GO:0003674,molecular_function; GO:0005215,transporter activity; GO:0015075,ion transmembrane transporter activity; GO:0015267,channel activity; GO:0022803,passive transmembrane …	PF00248.24:Aldo/keto reductase family		62.2395	64.1898	60.4574	19.0999	18.2933	19.9825	67.4258	65.5485	62.0306	18.1644	17.1144	19.5153	51.6487	49.1634	49.3738	19.5426	20.0982	20.3364	72.3458	70.785	69.4919	17.7728	18.2825	18.003	61.6032	61.0925	64.8772	27.8712	25.7652	25.9676		-1.58006	7.78946e-103	8.36558e-102	down	-1.74402	3.04615e-106
AT1G04427	AT1G04427	1	1729587	1729890	304	--	--	hypothetical protein ISN45_At01g005110 [Arabidopsis thaliana x Arabidopsis arenosa]	--	--	--		1.4655	0.5998	0.2688	2.6582	4.2816	2.9616	0.4146	0.8556	0.5341	4.1422	4.0693	5.1406	1.9039	0.2981	1.7147	3.2691	3.2655	4.5225	0.6446	0.5358	0.4749	5.4134	3.7478	2.0463	1.0913	0.8708	1.054	4.1839	3.8538	1.8979		NA	NA	NA	NA	2.97748	1.49992e-06
AT1G04430	AT1G04430	1	1197956	1201579	3624	K23872 putative homogalacturonan methyltransferase [EC:2.1.1.-] | (RefSeq) QUA3; S-adenosyl-L-methionine-dependent methyltransferases superfamily protein (A)	--	S-adenosyl-L-methionine-dependent methyltransferases superfamily protein [Arabidopsis thaliana]	PMT8_ARATH RecName: Full=Probable methyltransferase PMT8; EC=2.1.1.-;	GO:0005737,cytoplasm; GO:0005768,endosome; GO:0005794,Golgi apparatus; GO:0000139,Golgi membrane; GO:0000138,Golgi trans cisterna; GO:0016021,integral component of membrane; GO:0000325,plant-type vacuole; GO:0005802,trans-Golgi network; GO:0008168,methyltransferase activity; GO:0032259,methylation; GO:0003674,molecular_function; GO:0003824,catalytic activity; GO:0016740,transferase activity; GO:0…	PF03141.19:Putative S-adenosyl-L-methionine-dependent methyltransferase		34.6834	36.5102	37.425	18.3146	17.5301	17.3757	42.0685	46.0133	45.7245	20.2126	22.0654	21.3367	41.2693	39.0057	39.459	17.3171	15.8979	16.9262	46.1698	45.228	46.1833	18.287	23.2896	20.063	42.263	42.1153	43.5421	36.1968	36.9435	36.1416		-0.906496	3.26975e-44	1.69856e-43	false	-0.988497	1.09817e-40
AT1G04440	CKL13	1	1202160	1206009	3850	K00924 kinase [EC:2.7.1.-] | (RefSeq) CKL13; casein kinase like 13 (A)	--	casein kinase like 13 [Arabidopsis thaliana]	CKL13_ARATH RecName: Full=Casein kinase 1-like protein 13 {ECO:0000305}; EC=2.7.11.1 {ECO:0000305}; AltName: Full=Protein CASEIN KINASE I-LIKE 13 {ECO:0000303|PubMed:16126836};	GO:0005737,cytoplasm; GO:0005634,nucleus; GO:0009506,plasmodesma; GO:0005524,ATP binding; GO:0106310,protein serine kinase activity; GO:0004674,protein serine/threonine kinase activity; GO:0006897,endocytosis; GO:0018105,peptidyl-serine phosphorylation; GO:0007165,signal transduction; GO:0000166,nucleotide binding; GO:0003674,molecular_function; GO:0005488,binding; GO:0017076,purine nucleotide bi…	PF00069.28:Protein kinase domain		41.1832	38.9965	38.7914	84.4783	82.5561	86.0496	36.0073	34.5264	35.5975	93.0378	96.6429	97.4283	37.9449	37.7212	37.4662	85.0328	81.8569	82.8382	31.8799	28.6442	31.7158	87.7264	87.3836	88.4687	35.6821	35.6339	33.5946	70.7351	67.1123	72.3099		1.21264	1.44992e-118	1.78856e-117	up	1.52163	3.50148e-159
AT1G04445	AT1G04445	1	1206760	1207939	1180	--	--	C2H2-like zinc finger protein [Arabidopsis thaliana]	--	--	PF12874.10:Zinc-finger of C2H2 type		0.1133	0.1159	0.2078	1.0701	0.9805	1.7268	0.1068	0.0367	0	1.0671	1.3978	1.3657	0.0654	0.0384	0.1019	0.9752	0.6642	0.6854	0.0996	0.2761	0.1224	1.3466	1.5952	1.2571	0	0.2243	0.1358	0.4089	0.3819	0.5867		3.22505	2.55381e-07	4.79384e-07	up	4.8397	2.52188e-08
AT1G04470	AT1G04470	1	1210924	1214841	3918	--	--	hypothetical protein (DUF810) [Arabidopsis thaliana]	UNC13_ARATH RecName: Full=Protein unc-13 homolog {ECO:0000305}; AltName: Full=Protein PROTON ATPASE TRANSLOCATION CONTROL 1 {ECO:0000303|PubMed:23896897};	GO:0005737,cytoplasm; GO:0005886,plasma membrane; GO:0009506,plasmodesma; GO:0072659,protein localization to plasma membrane; GO:0010118,stomatal movement; GO:0008104,protein localization; GO:0008150,biological_process; GO:0009987,cellular process; GO:0033036,macromolecule localization; GO:0051179,localization; GO:0051641,cellular localization; GO:0051668,localization within membrane; GO:0070727,…	--		0.5675	0.7322	0.6563	0.4196	0.4406	0.748	0.2909	0.2761	0.2023	0.279	0.4853	0.1488	0.5557	0.665	0.8884	0.3187	0.1881	0.2128	0.1302	0.0564	0.09	0.0629	0	0.1458	0.3369	0.2444	0.488	0.2065	0.1997	0.1917		-0.156315	0.643073	0.675167	false	0.328905	0.516485
AT1G04480	AT1G04480	1	1215925	1217471	1547	K02894 large subunit ribosomal protein L23e | (RefSeq) emb2171; Ribosomal protein L14p/L23e family protein (A)	ko03010: Ribosome	unnamed protein product [Brassica napus]	RL23_ARATH RecName: Full=60S ribosomal protein L23; AltName: Full=Protein EMBRYO DEFECTIVE 2171;	GO:0005829,cytosol; GO:0022625,cytosolic large ribosomal subunit; GO:0005783,endoplasmic reticulum; GO:0005576,extracellular region; GO:0005730,nucleolus; GO:0070180,large ribosomal subunit rRNA binding; GO:0003729,mRNA binding; GO:0003735,structural constituent of ribosome; GO:0006412,translation; GO:0003674,molecular_function; GO:0003676,nucleic acid binding; GO:0003723,RNA binding; GO:0005488,…	PF00238.22:Ribosomal protein L14p/L23e		61.4079	63.3899	55.4279	53.0872	48.2078	44.3877	57.753	57.0111	57.8219	47.4893	44.145	45.5683	61.5875	61.7871	62.7328	42.4431	39.9174	42.3549	73.2795	75.5038	76.3166	35.2083	32.3615	33.8811	79.059	80.3513	81.1731	53.0893	46.2658	50.8643		-0.184166	0.0373551	0.0472441	false	-0.245142	0.00299445
AT1G04500	AT1G04500	1	1221411	1224539	3129	--	--	CCT motif family protein [Arabidopsis thaliana]	--	GO:0016021,integral component of membrane; GO:0005575,cellular_component; GO:0016020,membrane; GO:0031224,intrinsic component of membrane; GO:0110165,cellular anatomical entity	PF06203.17:CCT motif		0.4393	0.4258	0.7634	1.127	0.9757	1.1803	0.0872	0.09	0.1896	1.2024	1.0699	1.0391	0.3004	0.6348	0.7075	1.4658	1.3015	0.9443	0.2237	0.1479	0.206	0.8835	1.1568	0.596	0.1148	0.2519	0.3118	0.7738	0.4677	0.7385		1.12888	0.00326908	0.00459739	up	3.24949	5.04652e-10
AT1G04520	PDLP2	1	1231452	1234032	2581	--	--	plasmodesmata-located protein 2 [Arabidopsis thaliana]	PDLP2_ARATH RecName: Full=Plasmodesmata-located protein 2; Short=PD-located protein 2 {ECO:0000303|PubMed:20886105}; AltName: Full=Cysteine-rich repeat secretory protein 3 {ECO:0000303|PubMed:11402176}; Flags: Precursor;	GO:0016021,integral component of membrane; GO:0005886,plasma membrane; GO:0009506,plasmodesma; GO:0010497,plasmodesmata-mediated intercellular transport; GO:0046739,transport of virus in multicellular host; GO:0006810,transport; GO:0008150,biological_process; GO:0009987,cellular process; GO:0010496,intercellular transport; GO:0051179,localization; GO:0051234,establishment of localization; GO:0016…	PF01657.20:Salt stress response/antifungal		7.8938	6.334	7.9433	0.9013	0.6452	0.9362	13.1738	12.0743	11.6929	0.3852	0.5256	0.4669	7.5992	7.4212	7.9737	0.9334	0.7992	0.4639	14.6121	14.3275	14.286	0.2532	0.3157	0.061	12.8275	10.039	12.4057	1.8449	2.6708	3.5302		-3.03569	1.00331e-36	4.58963e-36	down	-4.65897	2.40321e-71
AT1G04530	TPR4	1	1234176	1236206	2031	--	--	Tetratricopeptide repeat (TPR)-like superfamily protein [Arabidopsis thaliana]	--	GO:0005576,extracellular region; GO:0006396,RNA processing; GO:0006139,nucleobase-containing compound metabolic process; GO:0006725,cellular aromatic compound metabolic process; GO:0006807,nitrogen compound metabolic process; GO:0008150,biological_process; GO:0008152,metabolic process; GO:0009987,cellular process; GO:0010467,gene expression; GO:0016070,RNA metabolic process; GO:0034641,cellular n…	PF13428.9:Tetratricopeptide repeat		52.6204	53.3948	51.8021	21.177	20.8141	19.8683	58.4136	59.5942	58.8326	19.4338	20.6312	20.7328	48.4098	51.4905	49.4124	19.632	20.3646	22.3674	64.7517	66.0838	68.5179	21.1128	17.2923	19.9072	63.3463	61.0569	61.7315	31.6565	30.8382	32.4067		-1.22824	2.70925e-64	1.90249e-63	down	-1.45484	7.84735e-80
AT1G04540	AT1G04540	1	1236754	1239199	2446	--	--	Calcium-dependent lipid-binding (CaLB domain) family protein [Arabidopsis thaliana]	SRC2_SOYBN RecName: Full=Protein SRC2 {ECO:0000305}; AltName: Full=Protein SOYBEAN GENE REGULATED BY COLD 2 {ECO:0000303|Ref.1};	GO:0005789,endoplasmic reticulum membrane; GO:0016021,integral component of membrane; GO:0005886,plasma membrane; GO:0032586,protein storage vacuole membrane; GO:0006952,defense response; GO:0006950,response to stress; GO:0008150,biological_process; GO:0050896,response to stimulus; GO:0005575,cellular_component; GO:0005622,intracellular anatomical structure; GO:0005737,cytoplasm; GO:0005783,endop…	PF00168.33:C2 domain		4.6628	4.1748	4.4438	1.2183	1.084	1.7629	4.5344	4.4486	4.4804	1.1738	1.159	0.6389	5.0638	5.7791	5.7377	1.1548	1.0467	0.8762	3.8774	3.8627	3.4678	0.6496	0.8101	0.5869	3.6319	4.1307	2.9801	2.0082	2.0632	1.3052		-1.58195	6.85939e-15	1.80447e-14	down	-2.09851	1.83134e-21
AT1G04550	IAA12	1	1240294	1242157	1864	K14484 auxin-responsive protein IAA | (RefSeq) IAA12; AUX/IAA transcriptional regulator family protein (A)	ko04075: Plant hormone signal transduction	AUX/IAA transcriptional regulator family protein [Arabidopsis thaliana]	IAA12_ARATH RecName: Full=Auxin-responsive protein IAA12; AltName: Full=Indoleacetic acid-induced protein 12; AltName: Full=Protein BODENLOS;	GO:0005634,nucleus; GO:0003700,DNA-binding transcription factor activity; GO:0042802,identical protein binding; GO:0000976,transcription cis-regulatory region binding; GO:0009734,auxin-activated signaling pathway; GO:0009880,embryonic pattern specification; GO:0045892,negative regulation of DNA-templated transcription; GO:0048364,root development; GO:0010051,xylem and phloem pattern formation; GO…	PF02309.19:AUX/IAA family		15.264	14.5312	15.4622	6.125	5.3351	5.6523	16.2589	14.6804	16.0849	5.3741	5.6361	5.8901	17.6949	16.8737	16.98	5.962	5.0898	5.8685	19.8679	19.7011	19.8771	6.6563	5.3509	4.8201	19.9085	19.6775	18.8177	11.1027	9.645	10.7057		-1.28064	3.76023e-24	1.31124e-23	down	-1.38989	3.37442e-27
AT1G04560	AT1G04560	1	1244947	1246059	1113	--	--	AWPM-19-like family protein [Arabidopsis thaliana]	PM19L_ORYSJ RecName: Full=Membrane protein PM19L {ECO:0000305}; AltName: Full=PM19-like protein 1 {ECO:0000303|PubMed:26505346}; Short=OsPM19L1 {ECO:0000303|PubMed:26505346};	GO:0016021,integral component of membrane; GO:0005575,cellular_component; GO:0016020,membrane; GO:0031224,intrinsic component of membrane; GO:0110165,cellular anatomical entity	PF05512.14:AWPM-19-like family		0.5732	1.1197	0.0956	3.3671	13.2501	4.3229	0	0.0507	0	28.8077	5.1846	0.9139	3.3847	3.1264	5.2995	1.713	0.4889	1.8445	1.0084	17.1948	9.2453	0.4646	0.0579	3.6379	2.6299	16.2034	10.118	21.4933	19.2888	9.5373		3.6718	0.000265699	0.000409252	up	9.45444	1.84818e-06
AT1G04567	AT1G04567	1	2218886	2219281	396	--	--	hypothetical protein AXX17_AT1G06850 [Arabidopsis thaliana]	--	GO:0016021,integral component of membrane; GO:0005575,cellular_component; GO:0016020,membrane; GO:0031224,intrinsic component of membrane; GO:0110165,cellular anatomical entity	--		1.125	1.6117	1.4446	2.6784	3.1652	3.1112	0.5304	0.5474	1.23	1.3991	2.9937	2.4665	0.3898	1.3729	0.405	1.1888	1.4513	1.0211	0.5938	0.5142	0.4557	1.7196	0.7506	1.5709	0.7447	1.0027	1.7193	1.6613	1.593	2.0398		1.22229	0.0135303	0.0179222	up	NA	NA
AT1G04580	AO4	1	1252005	1257893	5889	K22417 benzaldehyde dehydrogenase (NAD+) / indole-3-acetaldehyde oxidase [EC:1.2.1.28 1.2.3.7] | (RefSeq) AO4; aldehyde oxidase 4 (A)	ko00380: Tryptophan metabolism; ko01100: Metabolic pathways	aldehyde oxidase 4 [Arabidopsis thaliana]	ALDO4_ARATH RecName: Full=Aldehyde oxidase 4 {ECO:0000303|PubMed:10972874}; Short=AO-4 {ECO:0000303|PubMed:10972874}; Short=AtAO-4 {ECO:0000303|PubMed:10972874}; Short=AtAO2 {ECO:0000303|PubMed:9655945}; EC=1.2.3.1 {ECO:0000269|PubMed:19297586, ECO:0000269|PubMed:28188272}; AltName: Full=Benzaldehyde oxidase {ECO:0000305|PubMed:19297586}; AltName: Full=Indole-3-acetaldehyde oxidase {ECO:0000305|P…	GO:0005829,cytosol; GO:0051537,2 iron, 2 sulfur cluster binding; GO:0004031,aldehyde oxidase activity; GO:0018488,aryl-aldehyde oxidase activity; GO:0018479,benzaldehyde dehydrogenase (NAD+) activity; GO:0071949,FAD binding; GO:0050302,indole-3-acetaldehyde oxidase activity; GO:0005506,iron ion binding; GO:0016491,oxidoreductase activity; GO:0009688,abscisic acid biosynthetic process; GO:0009851,…	PF02738.21:Molybdopterin cofactor-binding domain		1.2096	2.1487	1.4822	4.2125	4.8794	4.58	0.2829	0.8004	0.238	3.1618	2.5974	3.3519	6.336	3.9658	4.7205	3.2038	2.6783	2.9862	0.4426	0.5661	0.6977	2.5021	1.9367	2.0372	0.5765	1.1308	1.0265	3.3151	3.0731	2.3476		1.62182	4.58508e-22	1.51082e-21	up	2.86692	2.48778e-07
AT1G04590	AT1G04590	1	1258556	1261470	2915	--	--	PPR containing-like protein [Arabidopsis thaliana]	PP322_ARATH RecName: Full=Pentatricopeptide repeat-containing protein At4g18975, chloroplastic; Flags: Precursor;	GO:0009507,chloroplast; GO:0005575,cellular_component; GO:0005622,intracellular anatomical structure; GO:0005737,cytoplasm; GO:0009536,plastid; GO:0043226,organelle; GO:0043227,membrane-bounded organelle; GO:0043229,intracellular organelle; GO:0043231,intracellular membrane-bounded organelle; GO:0110165,cellular anatomical entity	--		13.1959	13.4062	12.5354	7.2661	6.8334	7.7527	10.7547	12.8404	12.2225	5.0796	5.4161	5.476	12.4085	12.2693	13.4886	7.525	7.443	6.9865	14.2611	16.2553	14.9927	4.9624	6.0785	5.7369	16.1951	14.4684	15.5909	11.2894	10.5817	10.8231		-0.716804	2.363e-08	4.7085e-08	false	-1.08107	5.78049e-13
AT1G04600	XIA	1	1261762	1272588	10827	K10357 myosin V | (RefSeq) XIA; myosin XI A (A)	ko04814: Motor proteins	myosin XI A [Arabidopsis thaliana]	MYO7_ARATH RecName: Full=Myosin-7; AltName: Full=Myosin XI A; Short=AtXIA;	GO:0015629,actin cytoskeleton; GO:0016459,myosin complex; GO:0051015,actin filament binding; GO:0005524,ATP binding; GO:0005516,calmodulin binding; GO:0003774,cytoskeletal motor activity; GO:0000146,microfilament motor activity; GO:0007015,actin filament organization; GO:0030048,actin filament-based movement; GO:0030050,vesicle transport along actin filament; GO:0003674,molecular_function; GO:000…	PF00063.24:Myosin head (motor domain)		1.0817	0.759	0.7795	0.2277	0.3344	0.2712	0.5975	0.4962	0.2957	0.3407	0.3308	0.3134	0.629	0.8093	1.0014	0.1996	0.1722	0.1823	0.2447	0.2472	0.2003	0.1476	0.146	0.2241	0.4667	0.3826	0.4168	0.5477	0.3829	0.4269		-1.52641	9.27622e-08	1.78396e-07	down	-0.404637	0.227497
AT1G04620	HCAR	1	1282163	1286619	4457	K18010 7-hydroxymethyl chlorophyll a reductase [EC:1.17.7.2] | (RefSeq) HCAR; coenzyme F420 hydrogenase family / dehydrogenase, beta subunit family (A)	ko00860: Porphyrin metabolism; ko01100: Metabolic pathways; ko01110: Biosynthesis of secondary metabolites	coenzyme F420 hydrogenase family / dehydrogenase, beta subunit family [Arabidopsis thaliana]	HCAR_ARATH RecName: Full=7-hydroxymethyl chlorophyll a reductase, chloroplastic; EC=1.17.7.2 {ECO:0000269|PubMed:21934147}; Flags: Precursor;	GO:0009507,chloroplast; GO:0005576,extracellular region; GO:0090415,7-hydroxymethyl chlorophyll a reductase activity; GO:0051536,iron-sulfur cluster binding; GO:0046872,metal ion binding; GO:0052592,oxidoreductase activity, acting on CH or CH2 groups, with an iron-sulfur protein as acceptor; GO:0033354,chlorophyll cycle; GO:0015994,chlorophyll metabolic process; GO:0003674,molecular_function; GO:…	PF04432.16:Coenzyme F420 hydrogenase/dehydrogenase, beta subunit C terminus		4.6717	5.1701	4.9285	13.7518	13.2778	13.0939	3.6112	4.2142	4.7676	14.5078	15.1246	15.0332	4.2893	4.0169	4.3852	16.2427	17.0008	16.3602	4.7092	4.0505	4.6946	12.5907	14.9145	15.2904	4.0975	3.9713	5.2451	12.3957	11.1534	11.7712		1.56487	9.23922e-46	4.93468e-45	up	1.90945	2.06164e-52
AT1G04640	LIP2	1	1292023	1293398	1376	K23735 lipoyl(octanoyl) transferase 2 [EC:2.3.1.181] | (RefSeq) LIP2; lipoyltransferase 2 (A)	ko00785: Lipoic acid metabolism; ko01100: Metabolic pathways; ko01240: Biosynthesis of cofactors	lipoyltransferase 2 [Arabidopsis thaliana]	LIP2M_ARATH RecName: Full=Octanoyltransferase LIP2, mitochondrial {ECO:0000305}; EC=2.3.1.181 {ECO:0000255|HAMAP-Rule:MF_00013, ECO:0000269|PubMed:11427685}; AltName: Full=Lipoate biosynthesis protein {ECO:0000305}; AltName: Full=Lipoate-protein ligase {ECO:0000305}; AltName: Full=Lipoyl ligase {ECO:0000305}; AltName: Full=Lipoyl/octanoyl transferase {ECO:0000305}; AltName: Full=Octanoyl-[acyl-ca…	GO:0005576,extracellular region; GO:0005739,mitochondrion; GO:0005655,nucleolar ribonuclease P complex; GO:0000172,ribonuclease MRP complex; GO:0033819,lipoyl(octanoyl) transferase activity; GO:0009249,protein lipoylation; GO:0006364,rRNA processing; GO:0008033,tRNA processing; GO:0003674,molecular_function; GO:0003824,catalytic activity; GO:0016415,octanoyltransferase activity; GO:0016740,transf…	PF03099.22:Biotin/lipoate A/B protein ligase family		15.4119	14.975	15.2047	3.7439	4.7998	5.5099	16.2123	16.3199	16.4597	4.9418	5.1694	5.7851	16.3486	14.0267	15.6197	6.8424	4.9363	6.377	17.1174	19.0304	19.7523	4.7427	5.0041	5.4599	19.1272	17.0904	17.755	10.8372	11.3959	10.5105		-1.57167	2.17585e-26	8.00209e-26	down	-1.53736	8.20774e-30
AT1G04645	AT1G04645	1	1293770	1294263	494	--	--	Plant self-incompatibility protein S1 family [Arabidopsis thaliana]	SPH5_ARATH RecName: Full=S-protein homolog 5 {ECO:0000303|PubMed:10344198}; Flags: Precursor;	GO:0005576,extracellular region; GO:0060320,rejection of self pollen; GO:0008037,cell recognition; GO:0008150,biological_process; GO:0009987,cellular process; GO:0048544,recognition of pollen; GO:0005575,cellular_component; GO:0110165,cellular anatomical entity	PF05938.14:Plant self-incompatibility protein S1		1.2626	2.2148	1.9025	0.5112	0.3903	1.0551	0.6803	1.1408	0.1643	0	0.2087	0	4.7647	6.3283	2.7598	0.5294	0	0.0819	0.238	0.0824	0	0	0	0	0.0746	0	0.1621	0.0888	0.1824	0.0779		NA	NA	NA	NA	NA	NA
AT1G04650	AT1G04650	1	1294627	1299023	4397	--	--	holliday junction resolvase [Arabidopsis thaliana]	--	--	PF14868.9:Domain of unknown function (DUF4487)		1.0914	1.1433	0.8342	0.3093	0.1968	0.3178	0.8699	0.8091	0.9825	0.1028	0.0902	0.0855	1.1478	1.0967	1.298	0.1525	0.1676	0.2241	1.2801	0.9857	0.9368	0.0662	0.1589	0.1814	1.118	1.158	1.3782	0.4732	0.6308	0.5609		-1.77311	3.38846e-07	6.31949e-07	down	-3.1725	6.56008e-12
AT1G04660	AT1G04660	1	1300368	1301773	1406	--	--	glycine-rich protein [Arabidopsis thaliana]	--	--	--		1.9646	6.3874	2.5575	0.7903	3.9087	1.1796	4.1533	3.4533	2.0497	1.6121	0.5866	2.9871	16.6035	9.9572	19.051	2.3437	0.7432	0.7478	1.5888	2.5779	1.2836	0.0807	0.2819	0.1021	4.0112	2.0711	4.6716	0.3431	0.8974	0.6292		-0.774229	0.356513	0.393858	false	-0.798037	0.235633
AT1G04680	AT1G04680	1	1303467	1307973	4507	K01728 pectate lyase [EC:4.2.2.2] | (RefSeq) Pectin lyase-like superfamily protein (A)	ko00040: Pentose and glucuronate interconversions; ko01100: Metabolic pathways	unnamed protein product [Arabidopsis arenosa]	PLY1_ARATH RecName: Full=Probable pectate lyase 1; EC=4.2.2.2; AltName: Full=Pectate lyase A1; Flags: Precursor;	GO:0046872,metal ion binding; GO:0030570,pectate lyase activity; GO:0045490,pectin catabolic process; GO:0003674,molecular_function; GO:0005488,binding; GO:0043167,ion binding; GO:0043169,cation binding; GO:0003824,catalytic activity; GO:0016829,lyase activity; GO:0016835,carbon-oxygen lyase activity; GO:0016837,carbon-oxygen lyase activity, acting on polysaccharides; GO:0000272,polysaccharide ca…	PF00544.22:Pectate lyase		66.9353	58.7098	71.4208	6.0394	6.3921	4.4552	73.2466	87.0795	78.2422	4.1043	4.3741	4.5916	68.9117	71.1497	67.2236	4.7666	4.7109	3.061	73.8837	74.5765	70.379	3.3381	7.3087	2.5841	64.6406	60.4374	62.7214	16.1351	23.2903	20.0481		-3.42299	1.38593e-249	4.14572e-248	down	-4.10554	0
AT1G04710	PKT4	1	1321885	1324840	2956	K07513 acetyl-CoA acyltransferase 1 [EC:2.3.1.16] | (RefSeq) PKT4; peroxisomal 3-ketoacyl-CoA thiolase 4 (A)	ko00071: Fatty acid degradation; ko00280: Valine, leucine and isoleucine degradation; ko00592: alpha-Linolenic acid metabolism; ko01040: Biosynthesis of unsaturated fatty acids; ko01100: Metabolic pathways; ko01110: Biosynthesis of secondary metabolites; ko01212: Fatty acid metabolism; ko04146: Peroxisome	peroxisomal 3-ketoacyl-CoA thiolase 4 [Arabidopsis thaliana]	THIK1_ARATH RecName: Full=3-ketoacyl-CoA thiolase 1, peroxisomal; EC=2.3.1.16; AltName: Full=Acetyl-CoA acyltransferase 1; AltName: Full=Beta-ketothiolase 1; AltName: Full=Peroxisomal 3-oxoacyl-CoA thiolase 1; Flags: Precursor;	GO:0005777,peroxisome; GO:0000325,plant-type vacuole; GO:0003988,acetyl-CoA C-acyltransferase activity; GO:0006635,fatty acid beta-oxidation; GO:0006633,fatty acid biosynthetic process; GO:0031408,oxylipin biosynthetic process; GO:0010124,phenylacetate catabolic process; GO:0003674,molecular_function; GO:0003824,catalytic activity; GO:0016408,C-acyltransferase activity; GO:0016740,transferase act…	PF00108.26:Thiolase, N-terminal domain		13.5361	12.7874	13.6371	5.1654	4.7285	6.3766	11.6336	10.3193	10.1715	5.5732	5.6415	5.199	13.5005	12.5732	14.0536	5.8813	4.8749	6.0219	15.7278	14.6628	13.6865	3.3601	4.3848	4.522	14.6607	16.73	16.7197	7.6595	8.2735	9.34		-1.17176	3.87306e-18	1.1377e-17	down	-0.88216	5.28949e-11
AT1G04730	CTF18	1	1325099	1331169	6071	K11269 chromosome transmission fidelity protein 18 | (RefSeq) CTF18; P-loop containing nucleoside triphosphate hydrolases superfamily protein (A)	--	P-loop containing nucleoside triphosphate hydrolases superfamily protein [Arabidopsis thaliana]	RFC1_ARATH RecName: Full=Replication factor C subunit 1; Short=AtRFC1; AltName: Full=Activator 1 large subunit; AltName: Full=Activator 1 subunit 1;	GO:0005663,DNA replication factor C complex; GO:0005634,nucleus; GO:0005524,ATP binding; GO:0016887,ATP hydrolysis activity; GO:0003677,DNA binding; GO:0003689,DNA clamp loader activity; GO:0006974,cellular response to DNA damage stimulus; GO:0006281,DNA repair; GO:0006260,DNA replication; GO:0051321,meiotic cell cycle; GO:0051570,regulation of histone H3-K9 methylation; GO:0000003,reproduction; …	PF00004.32:ATPase family associated with various cellular activities (AAA)		2.2707	1.7356	2.045	0.4187	0.3552	0.3201	2.8893	2.529	1.8818	0.3712	0.3165	0.2399	1.6941	1.5163	1.6744	0.257	0.2085	0.1242	2.1539	2.2632	2.3272	0.1394	0.2738	0.1175	1.8448	1.8559	2.115	0.5925	0.4289	0.4842		-2.34656	1.90557e-17	5.45756e-17	down	-2.88915	2.97689e-23
AT1G04760	VAMP726	1	1334533	1336704	2172	K08511 vesicle-associated membrane protein 72 | (RefSeq) VAMP726; vesicle-associated membrane protein 726 (A)	--	vesicle-associated membrane protein 726 [Arabidopsis thaliana]	VA726_ARATH RecName: Full=Putative vesicle-associated membrane protein 726; Short=AtVAMP726;	GO:0031901,early endosome membrane; GO:0005768,endosome; GO:0016021,integral component of membrane; GO:0005886,plasma membrane; GO:0015031,protein transport; GO:0016192,vesicle-mediated transport; GO:0006810,transport; GO:0008104,protein localization; GO:0008150,biological_process; GO:0009987,cellular process; GO:0033036,macromolecule localization; GO:0045184,establishment of protein localization…	PF00957.24:Synaptobrevin		2.8365	2.303	2.234	0.5942	0.7006	0.4919	2.6748	1.6801	1.9101	0.2091	0.1427	0.2028	2.3766	2.571	3.4965	0.4344	0.2169	0.4757	2.1968	1.0991	1.7235	0.3142	0.1028	0.1987	1.7346	1.0381	1.5244	0.2732	0.1559	0.3194		-1.92177	2.72614e-08	5.41692e-08	down	-3.40381	7.20098e-12
AT1G04770	AT1G04770	1	1336274	1337849	1576	--	--	Tetratricopeptide repeat [Arabidopsis thaliana x Arabidopsis arenosa]	SDI2_ARATH RecName: Full=Protein SULFUR DEFICIENCY-INDUCED 2 {ECO:0000305};	GO:0005634,nucleus; GO:0010438,cellular response to sulfur starvation; GO:0009658,chloroplast organization; GO:0010439,regulation of glucosinolate biosynthetic process; GO:0006950,response to stress; GO:0007154,cell communication; GO:0008150,biological_process; GO:0009267,cellular response to starvation; GO:0009605,response to external stimulus; GO:0009987,cellular process; GO:0009991,response to…	PF00515.31:Tetratricopeptide repeat		17.2795	16.9355	15.4348	7.041	7.6216	6.3845	16.2287	12.7624	12.0439	6.8257	6.5434	8.0252	18.8723	18.7367	17.0511	7.4141	8.0163	8.4085	30.8884	34.0005	35.0825	7.4249	5.054	6.9692	25.0335	21.7855	24.0491	10.179	10.4929	9.1068		-1.11486	1.5636e-17	4.49432e-17	down	-0.848901	2.47673e-08
AT1G04780	AT1G04780	1	1340553	1343793	3241	K21437 ankyrin repeat domain-containing protein 13 | (RefSeq) Ankyrin repeat family protein (A)	--	Ankyrin repeat family protein [Arabidopsis thaliana]	--	GO:0016020,membrane; GO:0005575,cellular_component; GO:0110165,cellular anatomical entity	PF11904.11:GPCR-chaperone		25.0314	22.5558	24.6907	51.7848	49.6566	52.797	21.132	20.3524	20.8016	47.6285	49.1146	48.7896	25.3416	25.0399	23.9499	46.1506	48.4469	46.8709	20.2213	20.0853	21.2616	52.7441	52.5611	54.9526	23.1943	22.179	21.6281	42.3741	40.3984	40.63		1.21687	3.33068e-95	3.29627e-94	up	1.3102	1.97792e-105
AT1G04800	AT1G04800	1	1348452	1349478	1027	--	--	glycine-rich protein [Arabidopsis thaliana]	GRP23_ARATH RecName: Full=Glycine-rich protein 23 {ECO:0000303|PubMed:18657431}; Short=AtGRP23 {ECO:0000303|PubMed:18657431}; Flags: Precursor;	GO:0009737,response to abscisic acid; GO:0009751,response to salicylic acid; GO:0008150,biological_process; GO:0009719,response to endogenous stimulus; GO:0009725,response to hormone; GO:0010033,response to organic substance; GO:0033993,response to lipid; GO:0042221,response to chemical; GO:0050896,response to stimulus; GO:0097305,response to alcohol; GO:1901700,response to oxygen-containing comp…	--		6.6806	11.7187	9.8277	0.7869	0.6102	0.5537	16.0764	19.7974	21.3418	0.4905	0.6525	0.3804	7.7773	7.8526	9.0582	0.3056	0.6105	0.4725	13.1653	14.315	13.8825	0.6078	0.82	0.6523	11.0548	9.6662	11.7383	1.6655	3.5978	2.8464		-3.73727	1.35384e-31	5.58874e-31	down	-5.15487	1.30288e-63
AT1G04820	TUA4	1	1356084	1358547	2464	K07374 tubulin alpha | (RefSeq) TUA4; tubulin alpha-4 chain (A)	ko04145: Phagosome; ko04814: Motor proteins	tubulin alpha-6 chain [Brassica napus]	TBA2_ARATH RecName: Full=Tubulin alpha-2 chain;	GO:0005737,cytoplasm; GO:0005874,microtubule; GO:0005525,GTP binding; GO:0005200,structural constituent of cytoskeleton; GO:0000226,microtubule cytoskeleton organization; GO:0007017,microtubule-based process; GO:0000278,mitotic cell cycle; GO:0000166,nucleotide binding; GO:0003674,molecular_function; GO:0005488,binding; GO:0017076,purine nucleotide binding; GO:0019001,guanyl nucleotide binding; G…	PF00091.28:Tubulin/FtsZ family, GTPase domain		199.772	201.524	199.503	39.3341	44.5635	33.1289	246.143	250.63	226.112	26.5007	29.5772	27.8744	213.662	212.214	234.812	33.65	36.529	29.5836	198.06	186.411	169.888	22.5723	37.6488	21.6806	155.992	154.994	166.522	54.4952	73.3622	71.3859		-2.23748	9.8941e-208	2.33267e-206	down	-3.02048	0
AT1G04827	AT1G04827	1	3615292	3616091	800	--	--	--	--	--	--		1.1695	0.8548	0.9194	1.8309	1.9283	1.4808	0.8402	0.7045	1.0655	1.5111	1.9329	2.1976	0.5788	1.076	0.7017	1.5038	2.4165	1.8702	0.9798	0.6618	0.9024	1.8443	1.7338	1.0767	0.599	0.8273	1.0513	2.2478	1.5771	1.202		0.955313	0.029924	0.0382709	false	1.19575	0.00799342
AT1G04830	AT1G04830	1	1358574	1362019	3446	K24796 TBC1 domain family member 13 | (RefSeq) Ypt/Rab-GAP domain of gyp1p superfamily protein (A)	--	Ypt/Rab-GAP domain of gyp1p superfamily protein [Arabidopsis thaliana]	--	GO:0005096,GTPase activator activity; GO:0090630,activation of GTPase activity; GO:0006886,intracellular protein transport; GO:0003674,molecular_function; GO:0008047,enzyme activator activity; GO:0030234,enzyme regulator activity; GO:0030695,GTPase regulator activity; GO:0060589,nucleoside-triphosphatase regulator activity; GO:0098772,molecular function regulator activity; GO:0008150,biological_p…	PF00566.21:Rab-GTPase-TBC domain		12.0192	10.7528	11.7266	21.3939	19.9701	21.2827	12.2422	10.5663	11.1295	21.5091	22.0108	22.0781	12.7988	11.1542	12.6502	23.7241	22.6197	23.1491	11.4009	10.3862	10.3583	21.8346	26.1923	24.0086	10.9769	12.7918	11.7495	20.6685	21.3453	19.9597		0.98382	2.27569e-28	8.73867e-28	false	1.03754	2.03667e-30
AT1G04880	AT1G04880	1	1375824	1379228	3405	K09272 FACT complex subunit SSRP1/POB3 | (RefSeq) HMG; high mobility group (A)	--	High mobility group box domain [Arabidopsis suecica]	HMG15_ARATH RecName: Full=High mobility group B protein 15; AltName: Full=Nucleosome/chromatin assembly factor group D 15;	GO:0005634,nucleus; GO:0090406,pollen tube; GO:0003700,DNA-binding transcription factor activity; GO:0000400,four-way junction DNA binding; GO:0000976,transcription cis-regulatory region binding; GO:0019760,glucosinolate metabolic process; GO:0009846,pollen germination; GO:0009860,pollen tube growth; GO:0006355,regulation of DNA-templated transcription; GO:0003674,molecular_function; GO:0140110,t…	PF01388.24:ARID/BRIGHT DNA binding domain		0.4034	0.4902	0.4163	0.2572	0.3001	0.2682	0.2378	0.0736	0.4594	0.1995	0.1167	0.0553	0.3494	1.2051	0.8169	0.0592	0.0296	0.0458	0.2218	0.3688	0.5924	0	0.1402	0.0542	0.3129	0.2996	0.2493	0.0993	0.204	0.2394		NA	NA	NA	NA	NA	NA
AT1G04900	AT1G04900	1	1383841	1387895	4055	--	--	NADH dehydrogenase ubiquinone complex I, assembly factor-like protein (DUF185) [Arabidopsis thaliana]	--	GO:0005739,mitochondrion; GO:0035243,protein-arginine omega-N symmetric methyltransferase activity; GO:0003674,molecular_function; GO:0003824,catalytic activity; GO:0008168,methyltransferase activity; GO:0008170,N-methyltransferase activity; GO:0008276,protein methyltransferase activity; GO:0008757,S-adenosylmethionine-dependent methyltransferase activity; GO:0016273,arginine N-methyltransferase …	PF02636.20:Putative S-adenosyl-L-methionine-dependent methyltransferase		4.3421	4.0487	4.5953	2.2137	2.5855	2.5961	5.1121	4.1752	3.9559	2.411	1.3674	1.6335	4.3393	4.4418	5.1799	2.8355	2.8625	2.0988	4.9497	5.6836	4.7876	1.1781	1.057	1.0763	4.7193	4.122	4.758	3.2376	2.3907	2.8615		-0.68829	0.000424978	0.000645404	false	-1.2014	3.72645e-07
AT1G04920	SPS3F	1	1391434	1395953	4520	K00696 sucrose-phosphate synthase [EC:2.4.1.14] | (RefSeq) SPS3F; sucrose phosphate synthase 3F (A)	ko00500: Starch and sucrose metabolism; ko01100: Metabolic pathways; ko01110: Biosynthesis of secondary metabolites	unnamed protein product [Arabidopsis thaliana]	SPSA3_ARATH RecName: Full=Probable sucrose-phosphate synthase 3; EC=2.4.1.14; AltName: Full=Sucrose phosphate synthase 3F; Short=AtSPS3F; AltName: Full=UDP-glucose-fructose-phosphate glucosyltransferase;	GO:0005794,Golgi apparatus; GO:0016157,sucrose synthase activity; GO:0046524,sucrose-phosphate synthase activity; GO:0005986,sucrose biosynthetic process; GO:0003674,molecular_function; GO:0003824,catalytic activity; GO:0008194,UDP-glycosyltransferase activity; GO:0016740,transferase activity; GO:0016757,glycosyltransferase activity; GO:0016758,hexosyltransferase activity; GO:0035251,UDP-glucosyl…	PF00534.23:Glycosyl transferases group 1		0.3686	0.4526	0.293	0.39	0.4254	0.3267	0.4287	0.538	0.638	0.2917	0.3127	0.229	0.5214	0.7122	0.951	0.2741	0.1297	0.1673	0.8322	0.9659	0.7565	0.2348	0.1913	0.3167	0.549	0.6206	0.5523	0.3266	0.2734	0.2758		0.160496	0.686085	0.715611	false	-0.866062	0.0294287
AT1G04940	Tic20-I	1	1399182	1400830	1649	--	--	translocon at the inner envelope membrane of chloroplasts 20 [Arabidopsis thaliana]	TI201_ARATH RecName: Full=Protein TIC 20-I, chloroplastic {ECO:0000303|PubMed:23372012}; AltName: Full=Translocon at the inner envelope membrane of chloroplasts 20-I {ECO:0000303|PubMed:23372012}; Short=AtTIC20-I {ECO:0000303|PubMed:23372012}; Flags: Precursor;	GO:0009706,chloroplast inner membrane; GO:0016021,integral component of membrane; GO:0008320,protein transmembrane transporter activity; GO:0045037,protein import into chloroplast stroma; GO:0003674,molecular_function; GO:0005215,transporter activity; GO:0022857,transmembrane transporter activity; GO:0022884,macromolecule transmembrane transporter activity; GO:0140318,protein transporter activity…	PF16166.8:Chloroplast import apparatus Tic20-like		1.7479	2.3212	1.876	1.2226	0.7243	0.7911	1.9638	3.0759	2.8121	0.7568	0.6024	0.9376	1.8681	1.8153	1.9078	0.6549	0.8723	0.8101	2.1591	2.7195	1.8077	0.6632	0.8683	0.4793	1.5385	2.5412	1.6716	1.3912	1.0155	1.0916		-0.999015	0.00727424	0.00988363	false	-1.68843	5.39246e-06
AT1G04945	AT1G04945	1	1399174	1403112	3939	--	--	HIT-type Zinc finger family protein [Arabidopsis thaliana]	TI201_ARATH RecName: Full=Protein TIC 20-I, chloroplastic {ECO:0000303|PubMed:23372012}; AltName: Full=Translocon at the inner envelope membrane of chloroplasts 20-I {ECO:0000303|PubMed:23372012}; Short=AtTIC20-I {ECO:0000303|PubMed:23372012}; Flags: Precursor;	GO:0009706,chloroplast inner membrane; GO:0016021,integral component of membrane; GO:0008320,protein transmembrane transporter activity; GO:0045037,protein import into chloroplast stroma; GO:0003674,molecular_function; GO:0005215,transporter activity; GO:0022857,transmembrane transporter activity; GO:0022884,macromolecule transmembrane transporter activity; GO:0140318,protein transporter activity…	PF16166.8:Chloroplast import apparatus Tic20-like		2.6266	2.9258	2.6073	3.7503	3.1299	3.8368	1.6616	1.6176	1.4842	3.3078	3.8274	3.2254	2.6348	2.7049	2.6034	3.6302	3.6262	3.8022	2.4275	2.4313	2.5859	2.5621	2.828	2.9462	2.7646	2.8152	2.4509	3.764	4.2202	3.6885		0.517114	0.00187872	0.00269964	false	1.20679	6.95026e-11
AT1G04960	AT1G04960	1	1407772	1410933	3162	--	--	golgin family A protein (DUF1664) [Arabidopsis thaliana]	--	--	PF07889.15:Protein of unknown function (DUF1664)		14.3789	13.4978	13.7445	25.5827	26.6332	26.5283	11.462	11.1883	12.4322	28.3988	29.5875	28.7808	14.0731	13.1063	12.7141	24.1504	23.1755	27.4775	11.048	10.4872	11.1989	28.5186	25.3162	28.2556	10.5587	11.2617	12.1537	19.0809	17.7377	19.3739		1.04353	2.80236e-35	1.24423e-34	up	1.3911	1.65107e-52
AT1G04970	AT1G04970	1	1411088	1413627	2540	K05399 lipopolysaccharide-binding protein | (RefSeq) lipid-binding serum glycoprotein family protein (A)	--	lipid-binding serum glycoprotein family protein [Arabidopsis thaliana]	Y1049_ARATH RecName: Full=Putative BPI/LBP family protein At1g04970; Flags: Precursor;	GO:0005615,extracellular space; GO:0000325,plant-type vacuole; GO:0001530,lipopolysaccharide binding; GO:1903409,reactive oxygen species biosynthetic process; GO:0010468,regulation of gene expression; GO:0003674,molecular_function; GO:0005488,binding; GO:0008289,lipid binding; GO:0097367,carbohydrate derivative binding; GO:0008150,biological_process; GO:0008152,metabolic process; GO:0009058,biosy…	PF01273.28:LBP / BPI / CETP family, N-terminal domain		19.3871	20.6041	19.3714	37.2371	40.4742	40.4664	15.8199	15.6999	16.9998	40.4261	44.8599	48.5779	19.6452	20.3903	19.0862	41.6791	41.6583	43.0195	15.2282	14.2594	16.0015	41.9474	42.9936	44.497	16.731	16.1056	16.7551	35.3903	31.0787	32.5153		1.11713	3.63857e-54	2.20663e-53	up	1.54955	2.55853e-70
AT1G04973	AT1G04973	1	4367768	4368493	726	--	--	proline-rich family protein [Arabidopsis thaliana]	--	GO:0005886,plasma membrane; GO:0005575,cellular_component; GO:0016020,membrane; GO:0071944,cell periphery; GO:0110165,cellular anatomical entity	--		1.2887	0.9419	1.182	1.8088	1.9921	2.1539	0.868	0.8957	1.23	2.0814	2.1299	2.2871	2.7637	1.4977	1.657	0.8646	0.8636	1.2253	1.1876	0.7292	0.8452	1.2506	2.2517	2.1092	0.7616	0.7293	0.4413	1.3895	1.1172	1.2715		0.926895	0.0308345	0.0393823	false	1.20057	0.00579089
AT1G04980	PDIL2-2	1	1413644	1416218	2575	K09584 protein disulfide-isomerase A6 [EC:5.3.4.1] | (RefSeq) PDIL2-2; PDI-like 2-2 (A)	ko04141: Protein processing in endoplasmic reticulum	PDI-like 2-2 [Arabidopsis thaliana]	PDI22_ARATH RecName: Full=Protein disulfide-isomerase like 2-2; Short=AtPDIL2-2; EC=5.3.4.1; AltName: Full=Protein disulfide-isomerase 10; Short=PDI10; AltName: Full=Protein disulfide-isomerase like 5-1; Short=AtPDIL5-1; Flags: Precursor;	GO:0005829,cytosol; GO:0005783,endoplasmic reticulum; GO:0005788,endoplasmic reticulum lumen; GO:0005730,nucleolus; GO:0005634,nucleus; GO:0009505,plant-type cell wall; GO:0003756,protein disulfide isomerase activity; GO:0015035,protein-disulfide reductase activity; GO:0034976,response to endoplasmic reticulum stress; GO:0003674,molecular_function; GO:0003824,catalytic activity; GO:0016853,isomer…	PF00085.23:Thioredoxin		6.2004	6.8094	6.8145	4.878	5.35	4.8608	4.6119	5.5392	4.4558	5.2273	5.3183	6.4743	6.8978	6.088	6.2781	3.8594	5.1402	5.3123	4.1847	4.6172	5.1749	7.9998	7.221	7.8654	5.2185	5.0288	5.8863	3.9202	3.6761	4.1994		-0.270826	0.0741203	0.0905349	false	0.307536	0.0773057
AT1G04985	AT1G04985	1	1416342	1419027	2686	--	--	triacylglycerol lipase-like protein [Arabidopsis thaliana]	--	GO:0016021,integral component of membrane; GO:0005575,cellular_component; GO:0016020,membrane; GO:0031224,intrinsic component of membrane; GO:0110165,cellular anatomical entity	--		13.6469	13.6634	13.1138	20.4216	21.7867	23.3131	11.4037	11.7062	9.7551	23.1196	22.4686	24.0727	13.0378	12.4476	12.1315	21.8148	21.7908	20.2372	10.4717	11.5917	11.6176	21.5277	20.0761	21.3555	12.0207	12.0802	10.2108	20.0072	17.6672	16.4768		0.820954	2.37695e-21	7.67605e-21	false	1.17129	1.46961e-34
AT1G04990	AT1G04990	1	1418612	1421863	3252	--	--	Zinc finger C-x8-C-x5-C-x3-H type family protein [Arabidopsis thaliana]	C3H3_ARATH RecName: Full=Zinc finger CCCH domain-containing protein 3; Short=AtC3H3; EC=3.1.-.-; AltName: Full=Zinc finger CCCH domain-containing protein ZFN-like 4;	GO:0005634,nucleus; GO:0003677,DNA binding; GO:0046872,metal ion binding; GO:0003729,mRNA binding; GO:0004518,nuclease activity; GO:0003674,molecular_function; GO:0003676,nucleic acid binding; GO:0005488,binding; GO:0097159,organic cyclic compound binding; GO:1901363,heterocyclic compound binding; GO:0043167,ion binding; GO:0043169,cation binding; GO:0003723,RNA binding; GO:0003824,catalytic acti…	PF00642.27:Zinc finger C-x8-C-x5-C-x3-H type (and similar)		11.8032	12.2332	11.9415	4.5895	5.2444	5.2763	6.8107	7.6198	6.7186	4.663	4.442	3.6877	11.7701	10.0123	10.4351	3.7935	3.9008	4.2092	4.8654	5.5249	5.4049	3.8009	3.1066	4.5525	6.1645	4.7998	5.7923	6.1746	6.3822	6.2685		-1.12727	3.26853e-23	1.11043e-22	down	-0.641183	8.5183e-06
AT1G04997	AT1G04997	1	4526960	4527364	405	--	--	--	--	--	--		0	0.1126	0	3.7412	3.4519	3.744	0	0	0	4.726	3.9454	5.4262	0	0	0	2.9705	2.8382	3.3947	0.1935	0	0	1.8215	1.2231	2.8357	0	0	0	0.2166	0.8901	0.6648		6.68524	1.41465e-07	2.68739e-07	up	8.03335	1.65678e-10
AT1G05000	PFA-DSP1	1	1425539	1428869	3331	K18045 tyrosine-protein phosphatase SIW14 [EC:3.1.3.48] | (RefSeq) PFA-DSP1; Phosphotyrosine protein phosphatases superfamily protein (A)	--	Phosphotyrosine protein phosphatases superfamily protein [Arabidopsis thaliana]	DSP1_ARATH RecName: Full=Tyrosine-protein phosphatase DSP1 {ECO:0000305}; EC=3.1.3.48 {ECO:0000255|PROSITE-ProRule:PRU10044, ECO:0000269|PubMed:18433060, ECO:0000269|PubMed:21409566}; AltName: Full=Protein PLANT AND FUNGI ATYPICAL DUAL-SPECIFICITY PHOSPHATASE 1 {ECO:0000303|PubMed:21409566}; Short=AtPFA-DSP1 {ECO:0000303|PubMed:21409566}; AltName: Full=Tyrosine-protein phosphatase At1g05000 {ECO:…	GO:0005737,cytoplasm; GO:0016791,phosphatase activity; GO:0004725,protein tyrosine phosphatase activity; GO:0008138,protein tyrosine/serine/threonine phosphatase activity; GO:0006470,protein dephosphorylation; GO:0003674,molecular_function; GO:0003824,catalytic activity; GO:0016787,hydrolase activity; GO:0016788,hydrolase activity, acting on ester bonds; GO:0042578,phosphoric ester hydrolase acti…	PF03162.16:Tyrosine phosphatase family		1.8685	1.5828	1.7137	3.1252	3.4304	2.7203	0.491	0.3875	0.5302	2.5972	3.2248	2.7364	1.406	1.0124	1.1717	2.2836	1.8679	2.3353	0.4581	0.476	0.6204	1.8727	1.6858	1.8424	1.0897	0.9707	1.129	2.8345	2.6333	2.7503		0.96759	1.0751e-07	2.05824e-07	false	2.68563	9.0296e-28
AT1G05010	EFE	1	1431177	1433010	1834	K05933 aminocyclopropanecarboxylate oxidase [EC:1.14.17.4] | (RefSeq) EFE; ethylene-forming enzyme (A)	ko00270: Cysteine and methionine metabolism; ko01100: Metabolic pathways; ko01110: Biosynthesis of secondary metabolites	ethylene-forming enzyme [Arabidopsis thaliana]	ACCO4_ARATH RecName: Full=1-aminocyclopropane-1-carboxylate oxidase 4; Short=ACC oxidase; EC=1.14.17.4; AltName: Full=Ethylene-forming enzyme; Short=EFE;	GO:0005829,cytosol; GO:0005576,extracellular region; GO:0009815,1-aminocyclopropane-1-carboxylate oxidase activity; GO:0051213,dioxygenase activity; GO:0031418,L-ascorbic acid binding; GO:0046872,metal ion binding; GO:0071398,cellular response to fatty acid; GO:0006952,defense response; GO:0009693,ethylene biosynthetic process; GO:0009835,fruit ripening; GO:0009620,response to fungus; GO:0003674,…	PF03171.23:2OG-Fe(II) oxygenase superfamily		102.974	122.69	115.666	143.46	154.839	153.22	115.758	116.984	128.881	144.684	155.846	153.439	104.781	96.7178	98.2133	149.05	138.19	149.95	76.8687	76.202	79.1057	101.21	92.5935	106.565	80.3041	79.6713	86.4401	94.9459	84.5497	93.4307		0.526529	2.42023e-16	6.69664e-16	false	0.412629	2.62419e-10
AT1G05020	AT1G05020	1	1435155	1437763	2609	K20044 phosphatidylinositol-binding clathrin assembly protein | (RefSeq) ENTH/ANTH/VHS superfamily protein (A)	--	ENTH/ANTH/VHS superfamily protein [Arabidopsis thaliana]	AP180_ARATH RecName: Full=Clathrin coat assembly protein AP180; Short=At-AP180; AltName: Full=Clathrin coat-associated protein AP180;	GO:0005905,clathrin-coated pit; GO:0030136,clathrin-coated vesicle; GO:0005794,Golgi apparatus; GO:0005545,1-phosphatidylinositol binding; GO:0032050,clathrin heavy chain binding; GO:0005546,phosphatidylinositol-4,5-bisphosphate binding; GO:0000149,SNARE binding; GO:0048268,clathrin coat assembly; GO:0072583,clathrin-dependent endocytosis; GO:0015031,protein transport; GO:0006900,vesicle budding …	PF07651.19:ANTH domain		0.8026	0.7863	0.7518	0.7937	0.4989	0.7265	0.8534	0.7477	0.7779	0.7529	0.3951	0.3369	0.7986	0.5904	0.415	0.9222	0.3404	0.589	0.2103	0.3434	0.4842	0.1958	0.2658	0.3668	0.5086	0.2706	0.4298	0.7901	0.5181	0.7371		-0.0903966	0.790032	0.811165	false	-0.59411	0.127655
AT1G05035	AT1G05035	1	1444983	1446116	1134	--	--	hypothetical protein AT1G05035 [Arabidopsis thaliana]	--	--	--		0.9819	3.5164	4.0525	0	0	0.1305	1.6203	0.836	1.9009	0.2775	0	0	2.5511	2.3714	1.3256	0	0.1439	0.3342	0.108	0.2244	0.1989	0	0	0.3955	0.5077	0.3646	0.4413	0	0.3724	0.106		-5.77074	2.01672e-05	3.35367e-05	down	NA	NA
AT1G05065	CLE20	1	1454606	1455322	717	--	--	CLAVATA3/ESR-RELATED 20 [Arabidopsis thaliana]	CLE20_ARATH RecName: Full=CLAVATA3/ESR (CLE)-related protein 20 {ECO:0000303|PubMed:16489133}; Contains: RecName: Full=CLE20p {ECO:0000303|PubMed:16489133}; Flags: Precursor;	GO:0048046,apoplast; GO:0005615,extracellular space; GO:0033612,receptor serine/threonine kinase binding; GO:0045168,cell-cell signaling involved in cell fate commitment; GO:0010078,maintenance of root meristem identity; GO:0010088,phloem development; GO:0045595,regulation of cell differentiation; GO:0003674,molecular_function; GO:0005102,signaling receptor binding; GO:0005488,binding; GO:0005515…	--		1.9884	2.2889	1.4248	0.1409	0.1345	0	1.2305	2.0557	1.3586	0.3513	0.1438	0.2724	2.0988	1.8325	2.1252	0	0	0.1692	0.7106	1.0224	1.1578	0	0.2073	0.1335	1.1824	1.2922	1.2847	0.5505	0.5028	0.6974		-4.26503	1.40277e-06	2.51607e-06	down	NA	NA
AT1G05070	AT1G05070	1	1457007	1458802	1796	--	--	hypothetical protein ISN44_As01g004260 [Arabidopsis suecica]	--	GO:0005768,endosome; GO:0005794,Golgi apparatus; GO:0016021,integral component of membrane; GO:0005802,trans-Golgi network; GO:0005575,cellular_component; GO:0005622,intracellular anatomical structure; GO:0005737,cytoplasm; GO:0012505,endomembrane system; GO:0031410,cytoplasmic vesicle; GO:0031982,vesicle; GO:0043226,organelle; GO:0043227,membrane-bounded organelle; GO:0043229,intracellular organ…	PF06364.15:Protein of unknown function (DUF1068)		18.7918	19.4586	18.9675	10.5498	10.2156	10.4238	19.1192	20.8228	21.4208	6.8616	8.27	8.7225	19.4293	20.5275	19.7052	10.8729	10.9664	11.9963	19.8127	22.4375	19.923	9.0475	9.4974	9.416	19.7511	15.8051	20.4901	13.7639	13.3679	13.8564		-0.752211	1.80962e-09	3.82223e-09	false	-1.27828	1.11757e-18
AT1G05100	MAPKKK18	1	1469541	1470881	1341	K20716 mitogen-activated protein kinase kinase kinase 17/18 | (RefSeq) MAPKKK18; mitogen-activated protein kinase kinase kinase 18 (A)	ko04016: MAPK signaling pathway - plant	mitogen-activated protein kinase kinase kinase 18 [Arabidopsis thaliana]	M3K18_ARATH RecName: Full=Mitogen-activated protein kinase kinase kinase 18 {ECO:0000303|PubMed:26443375}; EC=2.7.11.25 {ECO:0000255|PROSITE-ProRule:PRU00159, ECO:0000269|PubMed:25680457, ECO:0000269|PubMed:26443375};	GO:0005634,nucleus; GO:0005524,ATP binding; GO:0004709,MAP kinase kinase kinase activity; GO:0004672,protein kinase activity; GO:0019901,protein kinase binding; GO:0106310,protein serine kinase activity; GO:0004674,protein serine/threonine kinase activity; GO:0009738,abscisic acid-activated signaling pathway; GO:1902457,negative regulation of stomatal opening; GO:0009789,positive regulation of ab…	PF00069.28:Protein kinase domain		1.8937	1.7677	1.4322	25.3098	23.1153	28.2687	0.8145	1.0345	1.2712	43.6834	45.9709	45.2306	1.151	1.2163	1.4054	38.1472	40.2092	35.4007	1.6366	1.7614	1.5073	28.7758	24.7498	26.5848	2.6388	3.4217	4.0917	11.5125	10.9877	8.4328		4.04105	1.11339e-137	1.60498e-136	up	5.51591	8.99992e-232
AT1G05170	AT1G05170	1	1490974	1494248	3275	K20855 beta-1,3-galactosyltransferase 1/2/3/4/5/7/8 [EC:2.4.1.-] | (RefSeq) Galactosyltransferase family protein (A)	--	Galactosyltransferase family protein [Arabidopsis thaliana]	B3GT2_ARATH RecName: Full=Probable beta-1,3-galactosyltransferase 2; EC=2.4.1.-;	GO:0005794,Golgi apparatus; GO:0000139,Golgi membrane; GO:0016021,integral component of membrane; GO:0008378,galactosyltransferase activity; GO:0016757,glycosyltransferase activity; GO:0008194,UDP-glycosyltransferase activity; GO:0006486,protein glycosylation; GO:0003674,molecular_function; GO:0003824,catalytic activity; GO:0016740,transferase activity; GO:0016758,hexosyltransferase activity; GO:…	PF01762.24:Galactosyltransferase		9.7682	9.6859	9.7564	4.648	5.5609	5.3052	8.2134	8.6041	9.2263	6.1947	5.2244	5.9854	11.8475	10.8175	10.9343	5.8783	5.6503	6.345	14.0773	13.1431	13.7153	5.4389	4.7268	6.4737	13.1625	13.5281	12.8237	6.8448	6.8029	6.688		-0.788651	3.36152e-11	7.65263e-11	false	-0.49614	0.000109698
AT1G05190	emb2394	1	1502251	1503853	1603	K02933 large subunit ribosomal protein L6 | (RefSeq) emb2394; Ribosomal protein L6 family (A)	ko03010: Ribosome	Ribosomal protein L6 family [Arabidopsis thaliana]	RK6_ARATH RecName: Full=50S ribosomal protein L6, chloroplastic; AltName: Full=Protein EMBRYO DEFECTIVE 2394; Flags: Precursor;	GO:0009507,chloroplast; GO:0009941,chloroplast envelope; GO:0009570,chloroplast stroma; GO:0005576,extracellular region; GO:0005840,ribosome; GO:0003729,mRNA binding; GO:0019843,rRNA binding; GO:0003735,structural constituent of ribosome; GO:0009793,embryo development ending in seed dormancy; GO:0006412,translation; GO:0003674,molecular_function; GO:0003676,nucleic acid binding; GO:0003723,RNA bi…	PF00347.26:Ribosomal protein L6		240.563	250.84	229.429	100.677	104.167	101.804	259.424	270.463	271.262	99.828	97.1053	102.597	211.104	206.23	208.465	117.851	114.092	122.579	259.231	264.961	268.7	113.549	108.782	115.329	236.951	226.019	245.296	130.783	127.462	129.995		-1.1098	1.67011e-93	1.61828e-92	down	-1.3341	2.13604e-106
AT1G05200	GLR3.4	1	1504941	1509152	4212	K05387 glutamate receptor, ionotropic, plant | (RefSeq) GLR3.4; glutamate receptor 3.4 (A)	--	glutamate receptor 3.4 [Arabidopsis thaliana]	GLR34_ARATH RecName: Full=Glutamate receptor 3.4 {ECO:0000303|PubMed:11379626}; Short=AtGLR3.4 {ECO:0000303|PubMed:11379626}; AltName: Full=Glutamate receptor-like protein 3.4 {ECO:0000303|PubMed:12082126}; AltName: Full=Ligand-gated ion channel 3.4 {ECO:0000305}; Flags: Precursor;	GO:0009507,chloroplast; GO:0031969,chloroplast membrane; GO:0016021,integral component of membrane; GO:0005886,plasma membrane; GO:0009536,plastid; GO:0005262,calcium channel activity; GO:0008066,glutamate receptor activity; GO:0015276,ligand-gated ion channel activity; GO:0038023,signaling receptor activity; GO:0006816,calcium ion transport; GO:0019722,calcium-mediated signaling; GO:0071311,cell…	PF01094.31:Receptor family ligand binding region		15.1333	13.9426	14.3337	6.9291	6.8559	7.5907	13.6151	12.4566	13.2399	6.391	6.7309	6.5837	14.0248	13.701	13.7477	7.4526	7.3201	7.8136	10.1628	10.2053	10.5335	6.6003	6.5734	5.7049	10.4942	11.1264	10.5023	9.8198	9.779	10.4015		-0.89801	1.02629e-26	3.80031e-26	false	-0.910306	2.3015e-25
AT1G05205	AT1G05205	1	1509103	1510341	1239	--	--	hexokinase-1 protein [Arabidopsis thaliana]	--	GO:0016301,kinase activity; GO:0016310,phosphorylation; GO:0003674,molecular_function; GO:0003824,catalytic activity; GO:0016740,transferase activity; GO:0016772,transferase activity, transferring phosphorus-containing groups; GO:0006793,phosphorus metabolic process; GO:0006796,phosphate-containing compound metabolic process; GO:0008150,biological_process; GO:0008152,metabolic process; GO:0009987…	--		5.1267	4.8765	6.6228	2.1283	1.7189	1.3056	3.7449	4.2157	4.276	1.3062	1.6708	1.9788	5.5659	4.773	6.7589	2.2041	1.2702	1.9006	5.0179	4.2903	5.5575	0.9197	1.124	2.0165	6.6912	4.5765	6.0368	2.8434	3.0673	2.4313		-1.57177	3.72963e-06	6.51312e-06	down	-1.21817	0.000861882
AT1G05207	AT1G05207	1	5447212	5447569	358	K08917 light-harvesting complex II chlorophyll a/b binding protein 6 | (RefSeq) LHCB6; light harvesting complex photosystem II subunit 6 (A)	ko00196: Photosynthesis - antenna proteins; ko01100: Metabolic pathways	hypothetical protein F2Q70_00041647 [Brassica cretica]	CB4B_SOLLC RecName: Full=Chlorophyll a-b binding protein CP24 10B, chloroplastic; Short=CAB-10B; Short=LHCP; Flags: Precursor;	GO:0009535,chloroplast thylakoid membrane; GO:0016021,integral component of membrane; GO:0009523,photosystem II; GO:0016168,chlorophyll binding; GO:0009768,photosynthesis, light harvesting in photosystem I; GO:0009416,response to light stimulus; GO:0003674,molecular_function; GO:0005488,binding; GO:0046906,tetrapyrrole binding; GO:0097159,organic cyclic compound binding; GO:1901363,heterocyclic c…	--		19.5381	16.2994	14.3818	0.8465	0.5386	0.7942	24.0569	24.9453	20.1811	0.4221	1.0078	1.2277	15.5207	15.946	19.6011	1.4611	2.0432	1.4684	21.3468	26.8463	29.1377	0.6341	2.0756	1.0693	17.1951	21.6907	20.0253	6.3705	3.6501	5.0498		-4.40423	8.87827e-24	3.0638e-23	down	-4.61149	2.25563e-31
AT1G05210	AT1G05210	1	1510404	1511683	1280	K26171 sigma intracellular receptor 2 | (RefSeq) Transmembrane protein 97, Putative (A)	--	Transmembrane protein 97, Putative [Arabidopsis thaliana]	--	GO:0005783,endoplasmic reticulum; GO:0005789,endoplasmic reticulum membrane; GO:0016021,integral component of membrane; GO:0005575,cellular_component; GO:0005622,intracellular anatomical structure; GO:0005737,cytoplasm; GO:0012505,endomembrane system; GO:0043226,organelle; GO:0043227,membrane-bounded organelle; GO:0043229,intracellular organelle; GO:0043231,intracellular membrane-bounded organell…	PF05241.15:EXPERA (EXPanded EBP superfamily)		4.2238	3.4931	4.4047	0.5903	0.6887	0.1231	4.2011	6.5872	6.4837	0.3271	0.6025	0.5708	4.6604	4.1188	5.1034	1.4265	0.7464	0.6827	4.5298	4.284	3.5157	0.5896	0.772	0.0621	6.0319	2.7504	3.849	0.6835	1.463	1.1489		-2.9972	8.43667e-11	1.89189e-10	down	-3.44475	6.3204e-16
AT1G05213	AT1G05213	1	5479274	5481730	2457	K09753 cinnamoyl-CoA reductase [EC:1.2.1.44] | (RefSeq) CCR1; cinnamoyl coa reductase 1 (A)	ko00940: Phenylpropanoid biosynthesis; ko01100: Metabolic pathways; ko01110: Biosynthesis of secondary metabolites	cinnamoyl coa reductase 1 [Arabidopsis thaliana]	CCR1_ARATH RecName: Full=Cinnamoyl-CoA reductase 1 {ECO:0000303|PubMed:11430991}; Short=AtCCR1 {ECO:0000303|PubMed:11430991}; EC=1.2.1.44 {ECO:0000269|PubMed:11430991}; AltName: Full=Protein IRREGULAR XYLEM 4 {ECO:0000303|PubMed:16153410};	GO:0016621,cinnamoyl-CoA reductase activity; GO:0016616,oxidoreductase activity, acting on the CH-OH group of donors, NAD or NADP as acceptor; GO:0007623,circadian rhythm; GO:0009809,lignin biosynthetic process; GO:0009409,response to cold; GO:0003674,molecular_function; GO:0003824,catalytic activity; GO:0016491,oxidoreductase activity; GO:0016620,oxidoreductase activity, acting on the aldehyde o…	PF01370.24:NAD dependent epimerase/dehydratase family		1.233	1.039	0.9646	0.37	0.4513	0.4821	0.9404	0.7234	0.9086	1.0455	1.007	0.5963	1.4605	1.3646	1.2403	0.6174	0.6167	0.6748	1.4355	0.8287	1.2046	0.5081	1.2298	0.7401	1.0052	1.275	1.1084	0.7319	0.8803	1.0958		-1.18567	0.000772342	0.0011462	down	0.125358	0.707946
AT1G05260	RCI3	1	1529767	1531484	1718	K00430 peroxidase [EC:1.11.1.7] | (RefSeq) RCI3; Peroxidase superfamily protein (A)	ko00940: Phenylpropanoid biosynthesis; ko01100: Metabolic pathways; ko01110: Biosynthesis of secondary metabolites	Peroxidase superfamily protein [Arabidopsis thaliana]	PER3_ARATH RecName: Full=Peroxidase 3; Short=Atperox P3; EC=1.11.1.7; AltName: Full=ATPRC; AltName: Full=RCI3A; AltName: Full=Rare cold-inducible protein; Flags: Precursor;	GO:0005783,endoplasmic reticulum; GO:0005576,extracellular region; GO:0009505,plant-type cell wall; GO:0020037,heme binding; GO:0046872,metal ion binding; GO:0004601,peroxidase activity; GO:0042744,hydrogen peroxide catabolic process; GO:0042538,hyperosmotic salinity response; GO:0009409,response to cold; GO:0009269,response to desiccation; GO:0006979,response to oxidative stress; GO:0003674,mole…	PF00141.26:Peroxidase		5.2226	4.6533	6.3216	0.6444	0.2691	0.9825	1.2061	2.6619	1.1329	0.2008	0.1644	0.0779	11.1389	8.7796	11.0638	0.0417	0.375	0.0645	2.719	2.1109	3.195	0.0905	0.1975	0.0382	2.3222	2.3573	2.4273	0.6995	0.539	0.6135		-2.96862	1.7628e-19	5.40785e-19	down	-3.42066	6.62008e-08
AT1G05277	AT1G05277	1	5777100	5777828	729	K10580 ubiquitin-conjugating enzyme E2 N [EC:2.3.2.23] | (RefSeq) UBC36; ubiquitin-conjugating enzyme 36 (A)	ko04120: Ubiquitin mediated proteolysis	unnamed protein product [Brassica rapa]	UBC35_ARATH RecName: Full=Ubiquitin-conjugating enzyme E2 35; EC=2.3.2.23; AltName: Full=E2 ubiquitin-conjugating enzyme 35; AltName: Full=Ubiquitin carrier protein 35;	GO:0005739,mitochondrion; GO:0005634,nucleus; GO:0031372,UBC13-MMS2 complex; GO:0005524,ATP binding; GO:0061631,ubiquitin conjugating enzyme activity; GO:0004842,ubiquitin-protein transferase activity; GO:0006301,postreplication repair; GO:0070534,protein K63-linked ubiquitination; GO:0000209,protein polyubiquitination; GO:0010039,response to iron ion; GO:0010053,root epidermal cell differentiati…	PF00179.29:Ubiquitin-conjugating enzyme		0.6723	0.8755	1.009	3.3948	2.3806	1.69	0.5763	1.0704	0.8352	2.4874	1.9798	2.6126	1.0057	1.9266	1.5401	2.7265	2.0068	2.8289	1.0752	1.6759	0.7427	1.4012	2.1744	2.1662	0.7585	0.9684	1.4284	1.1431	1.298	2.2688		1.66292	0.000237207	0.000366641	up	1.59764	0.000409528
AT1G05280	AT1G05280	1	1534830	1537602	2773	--	--	ERV-F (C)1 provirus ancestral Env polyprotein, putative (DUF604) [Arabidopsis thaliana]	--	GO:0016021,integral component of membrane; GO:0005575,cellular_component; GO:0016020,membrane; GO:0031224,intrinsic component of membrane; GO:0110165,cellular anatomical entity	PF04646.15:Protein of unknown function, DUF604		0.6783	0.5354	0.2311	0.2856	0.2936	0.4534	0.1462	0.1886	0	0.1534	0.0448	0.3186	1.7287	1.1233	1.6918	0.1138	0.2273	0.4925	0.1023	0	0.0314	0.1481	0.0646	0	0.016	0.0576	0.1045	0	0	0.0502		-0.353919	0.496373	0.533834	false	NA	NA
AT1G05300	ZIP5	1	1544927	1547849	2923	K14709 solute carrier family 39 (zinc transporter), member 1/2/3 | (RefSeq) ZIP5; zinc transporter 5 precursor (A)	--	zinc transporter 5 precursor [Arabidopsis thaliana]	ZIP5_ARATH RecName: Full=Zinc transporter 5; AltName: Full=ZRT/IRT-like protein 5; Flags: Precursor;	GO:0016021,integral component of membrane; GO:0016020,membrane; GO:0005886,plasma membrane; GO:0005385,zinc ion transmembrane transporter activity; GO:0071577,zinc ion transmembrane transport; GO:0003674,molecular_function; GO:0005215,transporter activity; GO:0008324,cation transmembrane transporter activity; GO:0015075,ion transmembrane transporter activity; GO:0015318,inorganic molecular entity…	PF02535.25:ZIP Zinc transporter		8.4685	10.005	9.1556	5.6582	5.0023	5.5479	3.1827	3.5828	2.814	5.3885	5.8691	6.3455	7.4586	9.3401	8.8187	4.7311	4.558	5.5883	1.3135	1.8698	1.9058	4.3512	3.3206	3.8229	2.4033	2.3499	2.556	5.9807	4.986	5.2628		-0.646582	3.9262e-07	7.29984e-07	false	0.965166	2.39946e-09
AT1G05310	AT1G05310	1	1550503	1552587	2085	K01051 pectinesterase [EC:3.1.1.11] | (RefSeq) Pectin lyase-like superfamily protein (A)	ko00040: Pentose and glucuronate interconversions; ko01100: Metabolic pathways	Pectin lyase-like superfamily protein [Arabidopsis thaliana]	PME8_ARATH RecName: Full=Probable pectinesterase 8; Short=PE 8; EC=3.1.1.11; AltName: Full=Pectin methylesterase 2; Short=AtPME2; AltName: Full=Pectin methylesterase 8; Short=AtPME8; Flags: Precursor;	GO:0005576,extracellular region; GO:0045330,aspartyl esterase activity; GO:0052689,carboxylic ester hydrolase activity; GO:0030599,pectinesterase activity; GO:0042545,cell wall modification; GO:0045490,pectin catabolic process; GO:0003674,molecular_function; GO:0003824,catalytic activity; GO:0016787,hydrolase activity; GO:0016788,hydrolase activity, acting on ester bonds; GO:0008150,biological_pr…	PF01095.22:Pectinesterase		5.6344	5.7969	4.9701	2.548	3.2316	2.0631	3.2518	5.183	4.6283	2.2974	3.0991	2.7	6.1066	7.7025	6.4567	1.9158	1.986	1.9561	7.6918	6.8109	5.9617	1.7256	1.8829	1.5212	6.3431	6.1287	6.4491	4.7587	3.9859	4.6253		-0.941384	8.69819e-06	1.48399e-05	false	-0.609791	0.0115525
AT1G05320	AT1G05320	1	1553568	1557848	4281	--	--	myosin heavy chain, embryonic smooth protein [Arabidopsis thaliana]	--	GO:0005576,extracellular region; GO:0016021,integral component of membrane; GO:0005575,cellular_component; GO:0110165,cellular anatomical entity; GO:0016020,membrane; GO:0031224,intrinsic component of membrane	PF06818.18:Fez1		10.0803	10.5819	10.8863	2.2944	3.179	2.4581	8.7668	8.9956	8.6721	2.6572	2.1301	2.4905	10.1441	10.2777	11.3056	2.5141	2.1745	2.228	8.2585	8.2237	8.5582	2.0124	2.0761	2.258	9.9176	10.125	9.4844	4.5504	5.124	4.9602		-1.86799	1.0318e-51	6.0636e-51	down	-1.77407	1.17485e-44
AT1G05330	AT1G05330	1	1558058	1558745	688	--	--	hypothetical protein AT1G05330 [Arabidopsis thaliana]	--	--	--		0.9713	0.6626	0.4751	8.5156	8.5485	9.849	0.2443	0.5041	0.236	4.0266	4.1205	3.4781	0.7291	0.1976	0.7577	4.1815	3.1896	3.9378	0.4557	0.2368	0.4197	3.5467	4.4641	2.8517	0.8037	0.9619	0.9896	4.1436	2.5543	3.4103		3.80726	9.10729e-29	3.53125e-28	up	3.65424	3.69897e-13
AT1G05340	AT1G05340	1	1558778	1559917	1140	--	--	cysteine-rich TM module stress tolerance protein [Arabidopsis thaliana]	CSTM1_ARATH RecName: Full=Protein CYSTEINE-RICH TRANSMEMBRANE MODULE 1 {ECO:0000303|PubMed:29272523}; Short=AthCYSTM1 {ECO:0000303|PubMed:29272523};	GO:0005737,cytoplasm; GO:0016021,integral component of membrane; GO:0005634,nucleus; GO:0005886,plasma membrane; GO:0005575,cellular_component; GO:0005622,intracellular anatomical structure; GO:0110165,cellular anatomical entity; GO:0016020,membrane; GO:0031224,intrinsic component of membrane; GO:0043226,organelle; GO:0043227,membrane-bounded organelle; GO:0043229,intracellular organelle; GO:0043…	PF12734.10:Cysteine-rich TM module stress tolerance		14.3062	13.659	14.4646	324.046	316.368	340.563	6.9045	7.07	8.6206	421.739	404.469	428.595	15.3661	16.2669	14.1941	366.077	338.592	340.616	14.715	13.1801	19.5303	418.683	359.845	414.824	29.6382	34.4153	41.4683	194.786	183.201	175.884		4.65387	0	0	up	5.87861	0
AT1G05350	AT1G05350	1	1560678	1564409	3732	K12164 ubiquitin-like modifier-activating enzyme 5 | (RefSeq) NAD(P)-binding Rossmann-fold superfamily protein (A)	--	NAD(P)-binding Rossmann-fold superfamily protein [Arabidopsis thaliana]	UBA5_ARATH RecName: Full=Ubiquitin-like modifier-activating enzyme 5; Short=Ubiquitin-activating enzyme 5;	GO:0005737,cytoplasm; GO:0005829,cytosol; GO:0005524,ATP binding; GO:0046872,metal ion binding; GO:0071566,UFM1 activating enzyme activity; GO:0032446,protein modification by small protein conjugation; GO:0071569,protein ufmylation; GO:0000166,nucleotide binding; GO:0003674,molecular_function; GO:0005488,binding; GO:0017076,purine nucleotide binding; GO:0030554,adenyl nucleotide binding; GO:00325…	PF00899.24:ThiF family		12.2267	13.3927	12.0046	5.4124	6.2244	6.1182	11.7492	13.7782	12.1151	6.1086	6.7091	5.2844	13.3125	12.4102	13.3731	6.2341	7.0193	5.5169	12.4967	11.2615	11.8114	5.8142	6.3701	5.0029	12.9294	11.1397	13.0222	8.139	8.7858	8.4649		-0.959106	3.07663e-15	8.18655e-15	false	-0.97316	2.57858e-13
AT1G05370	AT1G05370	1	1569147	1572469	3323	K26544 phosphatidylinositol/phosphatidylcholine transfer protein | (RefSeq) Sec14p-like phosphatidylinositol transfer family protein (A)	--	Sec14p-like phosphatidylinositol transfer family protein [Arabidopsis thaliana]	SFH4_ARATH RecName: Full=Phosphatidylinositol/phosphatidylcholine transfer protein SFH4; AltName: Full=Protein SEC FOURTEEN HOMOLOGS 4; Short=AtSFH4;	GO:0000139,Golgi membrane; GO:0005886,plasma membrane; GO:0015031,protein transport; GO:0006810,transport; GO:0008104,protein localization; GO:0008150,biological_process; GO:0009987,cellular process; GO:0033036,macromolecule localization; GO:0045184,establishment of protein localization; GO:0051179,localization; GO:0051234,establishment of localization; GO:0051641,cellular localization; GO:007072…	PF00650.23:CRAL/TRIO domain		2.3654	2.2608	2.2648	0.9724	0.9282	0.9676	2.1324	1.9475	2.1313	0.9698	0.4812	0.7693	2.3188	2.3526	2.3629	0.9155	0.6402	0.8257	2.0578	2.1384	1.8532	0.5959	0.6069	0.335	1.785	1.7247	1.8226	0.6141	0.9727	0.9201		-1.14116	5.40938e-05	8.75076e-05	down	-1.39527	2.30684e-05
AT1G05380	AT1G05380	1	1576822	1582672	5851	--	--	Acyl-CoA N-acyltransferase with RING/FYVE/PHD-type zinc finger protein [Arabidopsis thaliana]	IDM1_ARATH RecName: Full=Increased DNA methylation 1 {ECO:0000303|PubMed:22700931}; AltName: Full=Histone H3 acetyltransferase IDM1 {ECO:0000305}; EC=2.3.1.- {ECO:0000255|PROSITE-ProRule:PRU00532}; AltName: Full=Protein ROS4 {ECO:0000303|PubMed:22733760}; AltName: Full=Repressor of silencing 4 {ECO:0000303|PubMed:22733760};	GO:0005634,nucleus; GO:0009506,plasmodesma; GO:0010385,double-stranded methylated DNA binding; GO:0004402,histone acetyltransferase activity; GO:0042393,histone binding; GO:0046872,metal ion binding; GO:0080188,gene silencing by RNA-directed DNA methylation; GO:0044154,histone H3-K14 acetylation; GO:0043971,histone H3-K18 acetylation; GO:0043972,histone H3-K23 acetylation; GO:0044030,regulation o…	PF16135.8:Tify domain binding domain		10.1452	9.926	10.0639	19.4499	19.4487	18.589	10.7077	9.8819	9.4029	17.0119	18.9044	18.5799	10.8826	12.3469	11.1322	17.8118	17.4041	18.6037	9.3246	9.7557	9.3755	17.7698	19.3064	18.8167	10.9181	10.9175	10.2172	16.8084	16.1496	15.7946		1.05494	1.4938e-56	9.37897e-56	up	0.948495	1.23715e-34
AT1G05400	AT1G05400	1	1584073	1585421	1349	--	--	unnamed protein product [Arabidopsis thaliana]	--	GO:0005777,peroxisome; GO:1903231,mRNA base-pairing post-transcriptional repressor activity; GO:0004540,ribonuclease activity; GO:0003674,molecular_function; GO:0003676,nucleic acid binding; GO:0003723,RNA binding; GO:0003729,mRNA binding; GO:0005488,binding; GO:0030371,translation repressor activity; GO:0045182,translation regulator activity; GO:0097159,organic cyclic compound binding; GO:190136…	PF01936.21:NYN domain		0.8499	1.5104	1.0257	1.9777	2.8073	2.9021	0.8436	0.6964	0.6928	1.6689	2.2253	2.5006	1.046	1.5466	1.3286	2.4157	1.7836	1.421	1.023	0.7769	0.5436	1.9372	2.3376	2.162	0.9622	1.0632	0.9651	1.3651	2.2168	1.4675		1.30932	0.000326688	0.000500105	up	1.6065	6.74203e-05
AT1G05420	OFP12	1	1589973	1591012	1040	--	--	ovate family protein 12 [Arabidopsis thaliana]	OFP12_ARATH RecName: Full=Transcription repressor OFP12; AltName: Full=Ovate family protein 12; Short=AtOFP12;	GO:0005634,nucleus; GO:0045892,negative regulation of DNA-templated transcription; GO:0006139,nucleobase-containing compound metabolic process; GO:0006351,DNA-templated transcription; GO:0006355,regulation of DNA-templated transcription; GO:0006725,cellular aromatic compound metabolic process; GO:0006807,nitrogen compound metabolic process; GO:0008150,biological_process; GO:0008152,metabolic proc…	PF04844.16:Transcriptional repressor, ovate		2.3561	2.367	2.3182	0.3885	0.3708	0.3189	2.5853	2.5427	2.3807	0.2422	0.2974	0.5165	2.3003	2.6574	2.6989	0.5029	0.8038	0.2333	1.5827	1.2922	2.013	0.3274	0.2858	0.184	1.3469	1.1454	1.5404	0.4639	0.5199	1.1835		-2.58558	1.54259e-08	3.10922e-08	down	-2.73691	3.80087e-09
AT1G05440	AT1G05440	1	1596007	1597940	1934	--	--	C-8 sterol isomerase [Arabidopsis thaliana]	--	GO:0005783,endoplasmic reticulum; GO:0016021,integral component of membrane; GO:0016853,isomerase activity; GO:0003674,molecular_function; GO:0003824,catalytic activity; GO:0005575,cellular_component; GO:0005622,intracellular anatomical structure; GO:0005737,cytoplasm; GO:0012505,endomembrane system; GO:0043226,organelle; GO:0043227,membrane-bounded organelle; GO:0043229,intracellular organelle; …	PF04622.15:ERG2 and Sigma1 receptor like protein		0.9631	1.4924	1.3124	0.4679	0.3275	0.1463	1.6088	1.0175	0.8273	0.3111	0.0637	0	1.2632	0.9515	1.9814	0.1292	0.0645	0	1.0893	1.2829	1.2262	0	0	0	0.979	1.2263	0.8411	0.1354	0.0835	0.1663		-1.88635	7.65014e-05	0.000122523	down	-3.11651	3.09209e-06
AT1G05450	AT1G05450	1	1599876	1601214	1339	--	--	Bifunctional inhibitor/lipid-transfer protein/seed storage 2S albumin superfamily protein [Arabidopsis thaliana]	LTG21_ARATH RecName: Full=Non-specific lipid transfer protein GPI-anchored 21 {ECO:0000303|PubMed:23893219}; Short=AtLTPG-21 {ECO:0000303|PubMed:23893219}; Short=Protein LTP-GPI-ANCHORED 21 {ECO:0000303|PubMed:23893219}; Flags: Precursor;	GO:0031225,anchored component of membrane; GO:0005886,plasma membrane; GO:0005575,cellular_component; GO:0016020,membrane; GO:0031224,intrinsic component of membrane; GO:0110165,cellular anatomical entity; GO:0071944,cell periphery	PF14368.9:Probable lipid transfer		0.1922	1.0819	1.0138	0.7083	1.3001	0.7156	0.136	0.3741	0	1.4127	1.1121	0.4741	1.7066	2.4437	1.8168	0.4514	0.5073	1.8321	0.2537	1.7573	1.1292	0.0612	0.1069	0.3613	0.4374	0.6663	2.1602	0.4731	0.5833	0.5809		0.370716	0.541942	0.578129	false	2.65155	0.00110294
AT1G05460	SDE3	1	1601148	1605034	3887	K18422 helicase MOV-10 [EC:3.6.4.13] | (RefSeq) SDE3; P-loop containing nucleoside triphosphate hydrolases superfamily protein (A)	--	P-loop containing nucleoside triphosphate hydrolases superfamily protein [Arabidopsis thaliana]	SDE3_ARATH RecName: Full=Probable RNA helicase SDE3; EC=3.6.4.13; AltName: Full=Silencing defective protein 3;	GO:0005829,cytosol; GO:0043186,P granule; GO:0005524,ATP binding; GO:0016887,ATP hydrolysis activity; GO:0003723,RNA binding; GO:0003724,RNA helicase activity; GO:0035194,post-transcriptional gene silencing by RNA; GO:0009616,RNAi-mediated antiviral immune response; GO:0000166,nucleotide binding; GO:0003674,molecular_function; GO:0005488,binding; GO:0017076,purine nucleotide binding; GO:0030554,a…	PF13087.9:AAA domain		3.6622	4.7043	4.3134	1.1499	1.2544	0.9247	4.8819	4.1788	3.5284	0.8042	0.9602	0.9819	4.8603	4.8093	4.5647	1.0208	1.0351	0.825	4.3802	3.9135	4.173	0.7215	0.7324	0.6084	4.0763	4.0703	4.4764	1.9063	1.8919	1.7515		-1.80796	5.28841e-23	1.7866e-22	down	-2.1072	7.75274e-28
AT1G05470	CVP2	1	1607202	1611840	4639	K24221 type I inositol polyphosphate 5-phosphatase IP5P1/2 [EC:3.1.3.56] | (RefSeq) IP5PII; myo-inositol polyphosphate 5-phosphatase 2 (A)	ko00562: Inositol phosphate metabolism; ko01100: Metabolic pathways	DNAse I-like superfamily protein [Arabidopsis thaliana]	IP5P6_ARATH RecName: Full=Type IV inositol polyphosphate 5-phosphatase 6 {ECO:0000305}; Short=At5PTase6 {ECO:0000305}; EC=3.1.3.36 {ECO:0000269|PubMed:19473324}; EC=3.1.3.86 {ECO:0000269|PubMed:19473324}; AltName: Full=Protein COTYLEDON VASCULAR PATTERN 2 {ECO:0000303|PubMed:10559439};	GO:0046030,inositol trisphosphate phosphatase activity; GO:0004445,inositol-polyphosphate 5-phosphatase activity; GO:0034485,phosphatidylinositol-3,4,5-trisphosphate 5-phosphatase activity; GO:0004439,phosphatidylinositol-4,5-bisphosphate 5-phosphatase activity; GO:0009738,abscisic acid-activated signaling pathway; GO:0030154,cell differentiation; GO:0010588,cotyledon vascular tissue pattern form…	--		4.595	4.2036	4.2718	1.2881	1.1214	0.85	5.4045	4.6778	4.8575	0.7905	0.6645	0.698	4.661	4.4824	5.5292	1.0408	0.864	1.326	6.6013	5.8325	5.9382	0.9861	1.1385	0.8852	4.9486	4.835	4.7032	1.9422	2.1848	2.0159		-1.88318	2.66398e-27	9.99659e-27	down	-2.70714	9.11082e-51
AT1G05490	chr31	1	1618504	1623489	4986	K10875 DNA repair and recombination protein RAD54 and RAD54-like protein [EC:5.6.2.-] | (RefSeq) chr31; chromatin remodeling 31 (A)	ko03440: Homologous recombination	T25N20.14 [Arabidopsis thaliana]	CLSY3_ARATH RecName: Full=SNF2 domain-containing protein CLASSY 3; EC=3.6.4.-; AltName: Full=Protein CHROMATIN REMODELING 31 {ECO:0000303|PubMed:16547115}; Short=AtCHR31;	GO:0005634,nucleus; GO:0005524,ATP binding; GO:0140658,ATP-dependent chromatin remodeler activity; GO:0003677,DNA binding; GO:0004386,helicase activity; GO:0016787,hydrolase activity; GO:0080188,gene silencing by RNA-directed DNA methylation; GO:1900370,positive regulation of post-transcriptional gene silencing by RNA; GO:0000166,nucleotide binding; GO:0003674,molecular_function; GO:0005488,bindi…	PF00176.26:SNF2-related domain		1.2232	1.4538	1.493	0.8213	0.8145	1.0408	0.7542	0.8148	0.6172	0.3404	0.2721	0.2578	2.6077	1.952	3.0825	0.4087	0.32	0.3758	0.6787	0.7999	0.5565	0.1918	0.1883	0.2527	0.9575	0.7268	0.6513	0.5094	0.571	0.5036		-0.515731	0.0140614	0.0185924	false	-1.24204	8.81689e-05
AT1G05510	AT1G05510	1	1629446	1630863	1418	--	--	naphthalene 1,2-dioxygenase subunit alpha (DUF1264) [Arabidopsis thaliana]	OBP1A_ARATH RecName: Full=Oil body-associated protein 1A {ECO:0000303|PubMed:24406791};	GO:0005811,lipid droplet; GO:0009793,embryo development ending in seed dormancy; GO:0019915,lipid storage; GO:0009737,response to abscisic acid; GO:0010344,seed oilbody biogenesis; GO:0000003,reproduction; GO:0003006,developmental process involved in reproduction; GO:0007275,multicellular organism development; GO:0008150,biological_process; GO:0009790,embryo development; GO:0009791,post-embryonic…	PF06884.14:Protein of unknown function (DUF1264)		0.5001	0.1861	0.0834	2.4738	5.8538	1.789	0	0	0	14.237	4.4707	0.3488	0.63	1.5719	1.1047	0.3736	0.1599	1.0315	0.7198	10.1811	5.7825	0.0579	0.1011	1.5137	1.8807	9.4094	6.1711	15.8428	14.8054	4.7491		3.85436	5.11292e-12	1.20344e-11	up	9.73853	1.89834e-05
AT1G05540	AT1G05540	1	1639223	1640879	1657	--	--	hypothetical protein (DUF295) [Arabidopsis thaliana]	--	--	--		3.0569	4.3358	3.6088	0.2402	0.4585	0.3541	4.7092	4.3587	3.6398	0.308	0.2801	0.4645	4.4825	3.4473	4.304	0.4975	0.7809	0.6318	7.4547	7.5805	6.3509	0.0386	0.2356	0.3901	5.434	4.8857	5.1152	1.4004	1.4693	1.2281		-3.25791	3.9042e-19	1.18476e-18	down	-3.49978	3.04409e-23
AT1G05550	AT1G05550	1	1640959	1643917	2959	--	--	hypothetical protein (DUF295) [Arabidopsis thaliana]	--	--	PF03478.21:Protein of unknown function (DUF295)		0.4316	0.6379	0.4618	0.1359	0.1038	0.051	0.3844	0.3033	0.5461	0.1084	0.1387	0.0789	0.7476	0.3414	0.4532	0.2252	0.0281	0.1741	0.464	0.7233	0.5828	0.0916	0.1333	0.206	0.3769	0.285	0.6682	0.0944	0.2668	0.2277		NA	NA	NA	NA	NA	NA
AT1G05570	CALS1	1	1647575	1659611	12037	K11000 callose synthase [EC:2.4.1.-] | (RefSeq) CALS1; callose synthase 1 (A)	--	callose synthase 1 [Arabidopsis thaliana]	CALS1_ARATH RecName: Full=Callose synthase 1; EC=2.4.1.34; AltName: Full=1,3-beta-glucan synthase; AltName: Full=Protein GLUCAN SYNTHASE-LIKE 6;	GO:0000148,1,3-beta-D-glucan synthase complex; GO:0009504,cell plate; GO:0016021,integral component of membrane; GO:0005886,plasma membrane; GO:0009506,plasmodesma; GO:0003843,1,3-beta-D-glucan synthase activity; GO:0046527,glucosyltransferase activity; GO:0006075,(1->3)-beta-D-glucan biosynthetic process; GO:0071555,cell wall organization; GO:0008360,regulation of cell shape; GO:0003674,molecula…	PF02364.18:1,3-beta-glucan synthase component		13.9917	14.3038	14.836	14.4012	13.1812	13.0659	9.452	7.7163	8.1459	11.5581	10.2776	10.0623	12.5645	12.3749	13.1554	11.7076	9.8438	9.4835	6.0293	5.8708	6.315	12.6033	12.4987	12.2468	9.5351	9.6012	8.09	17.4141	16.1579	16.607		0.0371065	0.548508	0.584477	false	0.421172	5.50502e-07
AT1G05575	AT1G05575	1	1661550	1662259	710	--	--	transmembrane protein [Arabidopsis thaliana]	--	GO:0005783,endoplasmic reticulum; GO:0016021,integral component of membrane; GO:0009061,anaerobic respiration; GO:0006091,generation of precursor metabolites and energy; GO:0008150,biological_process; GO:0008152,metabolic process; GO:0009987,cellular process; GO:0015980,energy derivation by oxidation of organic compounds; GO:0044237,cellular metabolic process; GO:0045333,cellular respiration; GO:…	--		8.7849	10.4017	10.4746	38.4846	38.091	41.4455	5.2071	6.289	7.8319	35.5423	34.3387	35.8359	5.1629	4.4669	5.6476	26.8161	26.6394	30.1279	2.6495	4.2445	3.762	27.3347	24.3497	25.5439	6.1262	8.3892	7.2204	26.6859	21.2606	24.2161		2.11502	2.98866e-63	2.06593e-62	up	2.53335	1.45196e-60
AT1G05580	CHX23	1	1665356	1668924	3569	K26731 K+:H+ antiporter | (RefSeq) CHX23; cation/H+ exchanger 23 (A)	--	cation/H+ exchanger 23 [Arabidopsis thaliana]	CHX23_ARATH RecName: Full=Cation/H(+) antiporter 23, chloroplastic; AltName: Full=Protein CATION/H+ EXCHANGER 23; Short=AtCHX23;	GO:0031969,chloroplast membrane; GO:0012505,endomembrane system; GO:0005783,endoplasmic reticulum; GO:0005789,endoplasmic reticulum membrane; GO:0016021,integral component of membrane; GO:0005451,monovalent cation:proton antiporter activity; GO:0010183,pollen tube guidance; GO:0071805,potassium ion transmembrane transport; GO:0006885,regulation of pH; GO:0006814,sodium ion transport; GO:0003674,m…	PF00999.24:Sodium/hydrogen exchanger family		1.3174	1.6084	1.222	1.765	1.9115	3.8373	0.8611	0.8012	0.9002	2.0141	1.3856	0.9025	2.1264	1.7051	2.0885	1.0546	0.8076	0.3533	0.3029	0.1505	0.1334	0.6293	0.0832	0.2894	1.1271	0.8006	1.1708	2.0043	0.6359	0.4782		0.983975	0.000226098	0.000350122	false	0.830789	0.00540961
AT1G05590	HEXO2	1	1669350	1671902	2553	K12373 hexosaminidase [EC:3.2.1.52] | (RefSeq) HEXO2; beta-hexosaminidase 2 (A)	ko00511: Other glycan degradation; ko00513: Various types of N-glycan biosynthesis; ko00520: Amino sugar and nucleotide sugar metabolism; ko00531: Glycosaminoglycan degradation; ko00600: Sphingolipid metabolism; ko00603: Glycosphingolipid biosynthesis - globo and isoglobo series; ko00604: Glycosphingolipid biosynthesis - ganglio series; ko01100: Metabolic pathways	beta-hexosaminidase 2 [Arabidopsis thaliana]	HEXO2_ARATH RecName: Full=Beta-hexosaminidase 2; EC=3.2.1.52; AltName: Full=Beta-GlcNAcase 2; AltName: Full=Beta-N-acetylhexosaminidase 2; AltName: Full=Beta-hexosaminidase 3; Short=AtHEX3; AltName: Full=N-acetyl-beta-glucosaminidase 2; Flags: Precursor;	GO:0016020,membrane; GO:0005886,plasma membrane; GO:0004563,beta-N-acetylhexosaminidase activity; GO:0015929,hexosaminidase activity; GO:0102148,N-acetyl-beta-D-galactosaminidase activity; GO:0035251,UDP-glucosyltransferase activity; GO:0005975,carbohydrate metabolic process; GO:0030203,glycosaminoglycan metabolic process; GO:0003674,molecular_function; GO:0003824,catalytic activity; GO:0004553,h…	PF00728.25:Glycosyl hydrolase family 20, catalytic domain		8.2098	8.6028	8.8316	2.1791	1.9244	1.6814	9.2662	8.6004	9.2798	1.2999	1.3302	1.3194	8.6819	9.0614	9.5395	2.3622	1.8329	2.0544	7.3008	7.4388	7.7865	1.5331	1.1985	1.2349	7.2979	6.8138	7.5095	3.3955	3.9791	4.2342		-2.02745	4.13637e-42	2.07621e-41	down	-2.69519	1.20984e-63
AT1G05600	EMB3101	1	1671916	1673923	2008	K17710 pentatricopeptide repeat domain-containing protein 1 | (RefSeq) Tetratricopeptide repeat (TPR)-like superfamily protein (A)	--	Tetratricopeptide repeat (TPR)-like superfamily protein [Arabidopsis thaliana]	PPR11_ARATH RecName: Full=Pentatricopeptide repeat-containing protein At1g05600;	--	PF12854.10:PPR repeat		3.5661	3.5997	3.757	7.9762	7.6913	7.4832	4.317	3.3997	3.666	6.4017	5.5475	6.2597	4.5494	4.4106	4.2722	7.242	7.5166	6.7795	3.7516	3.7223	4.6655	4.665	5.251	4.529	4.2463	3.8179	3.7256	6.4045	5.9462	5.4295		1.20623	1.04281e-16	2.91863e-16	up	0.766101	2.72701e-06
AT1G05610	APS2	1	1673861	1676077	2217	K00975 glucose-1-phosphate adenylyltransferase [EC:2.7.7.27] | (RefSeq) APS2; ADP-glucose pyrophosphorylase small subunit 2 (A)	ko00500: Starch and sucrose metabolism; ko00520: Amino sugar and nucleotide sugar metabolism; ko01100: Metabolic pathways; ko01110: Biosynthesis of secondary metabolites; ko01250: Biosynthesis of nucleotide sugars	ADP-glucose pyrophosphorylase small subunit 2 [Arabidopsis thaliana]	APS2L_ARATH RecName: Full=Inactive glucose-1-phosphate adenylyltransferase small subunit 2, chloroplastic {ECO:0000303|PubMed:12748181}; AltName: Full=ADP-Glc pyrophosphorylase small subunit-like {ECO:0000303|PubMed:15347792}; AltName: Full=ADP-glucose pyrophosphorylase small subunit 2 {ECO:0000303|PubMed:12748181}; Short=ApS2 {ECO:0000303|PubMed:12748181}; Flags: Precursor;	GO:0009507,chloroplast; GO:0005524,ATP binding; GO:0008878,glucose-1-phosphate adenylyltransferase activity; GO:0005978,glycogen biosynthetic process; GO:0000166,nucleotide binding; GO:0003674,molecular_function; GO:0005488,binding; GO:0017076,purine nucleotide binding; GO:0030554,adenyl nucleotide binding; GO:0032553,ribonucleotide binding; GO:0032555,purine ribonucleotide binding; GO:0032559,ad…	PF00483.26:Nucleotidyl transferase		0.4384	0.5327	0.4021	1.7395	1.3045	1.5445	0.6201	0.4532	0.8238	1.9206	1.3314	1.4417	0.7594	0.613	0.3452	1.5119	0.8997	1.2683	0.7231	0.5009	0.4884	0.9772	0.7921	0.5886	0.9748	0.2442	0.6404	0.4855	0.582	0.3548		1.86592	9.94844e-07	1.8029e-06	up	1.38936	0.000192285
AT1G05630	5PTASE13	1	1682224	1687363	5140	K24221 type I inositol polyphosphate 5-phosphatase IP5P1/2 [EC:3.1.3.56] | (RefSeq) IP5PII; myo-inositol polyphosphate 5-phosphatase 2 (A)	ko00562: Inositol phosphate metabolism; ko01100: Metabolic pathways	Endonuclease/exonuclease/phosphatase family protein [Arabidopsis thaliana]	IP5PD_ARATH RecName: Full=Type I inositol polyphosphate 5-phosphatase 13 {ECO:0000303|PubMed:15574849}; Short=At5PTase13 {ECO:0000303|PubMed:15574849}; EC=3.1.3.56 {ECO:0000269|PubMed:15574849};	GO:0005634,nucleus; GO:0052659,inositol-1,3,4,5-tetrakisphosphate 5-phosphatase activity; GO:0052658,inositol-1,4,5-trisphosphate 5-phosphatase activity; GO:0004445,inositol-polyphosphate 5-phosphatase activity; GO:0046872,metal ion binding; GO:0004439,phosphatidylinositol-4,5-bisphosphate 5-phosphatase activity; GO:0010252,auxin homeostasis; GO:0009630,gravitropism; GO:0046855,inositol phosphate…	PF03372.26:Endonuclease/Exonuclease/phosphatase family		7.0558	6.6275	7.5734	3.0212	3.0492	2.6835	8.806	9.0763	8.3188	2.8772	3.5635	2.634	5.9501	6.1868	6.8518	2.8852	2.8308	2.6171	6.9177	6.4396	6.4685	2.9772	2.3317	2.5457	7.7355	6.9875	7.0498	4.473	4.8937	4.6583		-1.15767	4.7885e-24	1.66631e-23	down	-1.44603	2.5099e-33
AT1G05640	AT1G05640	1	1687436	1689955	2520	--	--	unnamed protein product [Arabidopsis thaliana]	Y5262_ARATH RecName: Full=Ankyrin repeat-containing protein At5g02620;	GO:0005783,endoplasmic reticulum; GO:0016021,integral component of membrane; GO:0005886,plasma membrane; GO:0008157,protein phosphatase 1 binding; GO:0019888,protein phosphatase regulator activity; GO:0035304,regulation of protein dephosphorylation; GO:0003674,molecular_function; GO:0005488,binding; GO:0005515,protein binding; GO:0019899,enzyme binding; GO:0019902,phosphatase binding; GO:0019903,…	PF12796.10:Ankyrin repeats (3 copies)		1.4673	1.6964	1.4681	0.5401	0.7835	0.8512	1.4016	1.6317	1.4236	0.4309	0.6393	0.4386	1.3533	1.0658	1.8866	0.7607	0.5587	0.2421	1.693	1.7593	1.3277	0.4126	0.2331	0.3275	1.1982	0.9058	1.7987	0.8066	0.9444	0.5429		-0.963983	0.00126686	0.00184707	false	-1.48073	6.47098e-06
AT1G05670	AT1G05670	1	1697541	1701065	3525	K17710 pentatricopeptide repeat domain-containing protein 1 | (RefSeq) EMB2794; Tetratricopeptide repeat (TPR)-like superfamily protein (A)	--	Pentatricopeptide repeat (PPR-like) superfamily protein [Arabidopsis thaliana]	PPR12_ARATH RecName: Full=Pentatricopeptide repeat-containing protein At1g05670, mitochondrial; Flags: Precursor;	GO:0005783,endoplasmic reticulum; GO:0005794,Golgi apparatus; GO:0005739,mitochondrion; GO:0005575,cellular_component; GO:0005622,intracellular anatomical structure; GO:0005737,cytoplasm; GO:0012505,endomembrane system; GO:0043226,organelle; GO:0043227,membrane-bounded organelle; GO:0043229,intracellular organelle; GO:0043231,intracellular membrane-bounded organelle; GO:0110165,cellular anatomica…	PF13041.9:PPR repeat family		2.7104	3.2401	3.203	4.1953	5.3862	4.9062	2.777	2.8402	2.4218	4.6406	5.2313	4.2137	2.7989	2.8888	2.9203	3.8706	3.1939	3.5717	3.0147	2.8706	2.7132	4.2822	4.0278	3.8909	2.8678	2.439	2.624	3.0017	2.9653	2.745		0.785766	3.40473e-08	6.72707e-08	false	0.894751	4.95818e-10
AT1G05675	AT1G05675	1	1701116	1702749	1634	K13691 pathogen-inducible salicylic acid glucosyltransferase [EC:2.4.1.-] | (RefSeq) UGT74F2; UDP-glucosyltransferase 74F2 (A)	--	UDP-Glycosyltransferase superfamily protein [Arabidopsis thaliana]	U74E1_ARATH RecName: Full=UDP-glycosyltransferase 74E1; EC=2.4.1.-;	GO:0080043,quercetin 3-O-glucosyltransferase activity; GO:0080044,quercetin 7-O-glucosyltransferase activity; GO:0003674,molecular_function; GO:0003824,catalytic activity; GO:0008194,UDP-glycosyltransferase activity; GO:0016740,transferase activity; GO:0016757,glycosyltransferase activity; GO:0016758,hexosyltransferase activity; GO:0035251,UDP-glucosyltransferase activity; GO:0046527,glucosyltran…	PF00201.21:UDP-glucoronosyl and UDP-glucosyl transferase		2.5066	3.4198	2.9285	13.3624	14.1104	11.7749	1.9697	2.4391	2.3108	16.7673	17.6763	14.2288	1.4731	1.5173	1.4503	11.8766	10.6387	9.5606	1.5225	1.0092	1.0637	11.2127	8.8257	10.8654	1.9505	1.5958	1.9314	9.0479	8.8731	10.9493		2.27131	3.6275e-47	1.97505e-46	up	2.94042	4.21407e-75
AT1G05680	UGT74E2	1	1703002	1704838	1837	K13691 pathogen-inducible salicylic acid glucosyltransferase [EC:2.4.1.-] | (RefSeq) UGT74F1; UDP-glycosyltransferase 74 F1 (A)	--	Uridine diphosphate glycosyltransferase 74E2 [Arabidopsis thaliana]	U74E2_ARATH RecName: Full=UDP-glycosyltransferase 74E2; EC=2.4.1.- {ECO:0000269|PubMed:20798329};	GO:0052638,indole-3-butyrate beta-glucosyltransferase activity; GO:0080043,quercetin 3-O-glucosyltransferase activity; GO:0080044,quercetin 7-O-glucosyltransferase activity; GO:0035251,UDP-glucosyltransferase activity; GO:0071475,cellular hyperosmotic salinity response; GO:0071215,cellular response to abscisic acid stimulus; GO:0070301,cellular response to hydrogen peroxide; GO:0042631,cellular r…	PF00201.21:UDP-glucoronosyl and UDP-glucosyl transferase		12.0074	15.066	10.8734	40.5491	42.1372	44.9283	1.556	2.2232	2.0352	60.4145	55.6561	51.5629	6.9257	6.7638	6.169	50.816	47.902	51.9567	3.9302	4.7106	4.0311	59.4636	48.0406	52.8424	6.8682	9.3521	9.3109	22.7915	22.6454	21.6977		1.8744	2.0399e-76	1.66348e-75	up	4.93479	0
AT1G05690	BT3	1	1706736	1709360	2625	K04498 E1A/CREB-binding protein [EC:2.3.1.48] | (RefSeq) HAC12; histone acetyltransferase of the CBP family 12 (A)	ko03083: Polycomb repressive complex; ko03250: Viral life cycle - HIV-1	BTB and TAZ domain protein 3 [Arabidopsis thaliana]	BT3_ARATH RecName: Full=BTB/POZ and TAZ domain-containing protein 3; AltName: Full=BTB and TAZ domain protein 3;	GO:0005516,calmodulin binding; GO:0046872,metal ion binding; GO:0016567,protein ubiquitination; GO:0006355,regulation of DNA-templated transcription; GO:0009409,response to cold; GO:0009723,response to ethylene; GO:0042542,response to hydrogen peroxide; GO:0009751,response to salicylic acid; GO:0009651,response to salt stress; GO:0003674,molecular_function; GO:0005488,binding; GO:0005515,protein …	PF00651.34:BTB/POZ domain		4.8028	4.0954	4.2163	1.3482	2.1778	2.4082	3.7741	3.6275	3.3338	1.5773	1.8787	1.8301	5.2095	4.6284	4.8991	2.7657	2.2262	3.0929	6.0556	5.2055	4.9287	1.9227	2.1361	2.5548	5.393	5.5944	5.3044	3.9626	3.354	3.9293		-1.01675	2.91606e-06	5.12517e-06	down	-0.935357	9.02025e-06
AT1G05730	AT1G05730	1	1718555	1720587	2033	--	--	FAM136A-like protein (DUF842) [Arabidopsis thaliana]	--	GO:0005737,cytoplasm; GO:0005575,cellular_component; GO:0005622,intracellular anatomical structure; GO:0110165,cellular anatomical entity	PF05811.16:Eukaryotic protein of unknown function (DUF842)		0.8222	1.0906	0.3631	0.6214	0.7579	1.166	0.5169	0.4148	0.4716	0.7574	1.0922	1.0014	0.4747	1.0529	0.7126	0.4648	0.9643	1.299	0.9911	1.0578	0.6908	0.8921	0.474	0.4252	0.5039	0.3921	0.4928	0.7195	0.5236	0.5258		0.292093	0.54285	0.579005	false	1.10851	0.0150843
AT1G05770	AT1G05770	1	1725388	1726321	934	--	--	Mannose-binding lectin superfamily protein [Arabidopsis thaliana]	JAL2_ARATH RecName: Full=Jacalin-related lectin 2;	GO:0030246,carbohydrate binding; GO:0003674,molecular_function; GO:0005488,binding	PF01419.20:Jacalin-like lectin domain		0.9081	1.4518	2.4986	1.2225	1.9652	1.5695	0.9633	1.3806	1.6029	0.8983	1.7729	0.9954	1.1797	1.3852	1.0216	0.7996	1.2646	1.1332	1.1982	1.2451	0.7817	1.3012	1.2621	0.6096	1.08	1.2927	1.2755	1.0057	1.4924	1.127		0.0889447	0.84514	0.861441	false	-0.0301254	0.95077
AT1G05773	AT1G05773	1	8079512	8079995	484	--	--	--	--	--	--		1.0125	0.4709	0.9287	1.4609	1.6932	1.2727	0.3472	0.4478	0.7548	2.1854	0.639	1.9171	0.2392	0.468	0.4142	0.5404	1.0795	1.3367	0.7287	0.7573	1.3424	1.2897	1.2282	1.9774	0.9901	0.7293	0.5792	1.3593	2.0482	1.5894		NA	NA	NA	NA	NA	NA
AT1G05783	AT1G05783	1	1728658	1729789	1132	--	--	hypothetical protein AT1G05783 [Arabidopsis thaliana]	--	--	--		1.3771	1.4091	1.1144	7.4382	6.1355	5.6862	1.8332	0.7882	1.5498	3.1137	4.311	5.15	1.9644	1.318	1.531	4.3747	4.3699	4.7788	1.0688	1.1847	0.8531	4.8493	5.8543	4.5242	1.5415	1.5242	1.0195	3.9872	3.0313	5.5948		2.42953	3.98513e-12	9.42e-12	up	1.68006	5.69828e-05
AT1G05790	AT1G05790	1	1732802	1737583	4782	--	--	Contains similarity to CGI-141 protein from Homo sapiens gb|AF151899. ESTs gb|AI992525, gb|AA042356 come from this gene [Arabidopsis thaliana]	--	GO:0016021,integral component of membrane; GO:0006629,lipid metabolic process; GO:0008150,biological_process; GO:0008152,metabolic process; GO:0044238,primary metabolic process; GO:0071704,organic substance metabolic process; GO:0005575,cellular_component; GO:0016020,membrane; GO:0031224,intrinsic component of membrane; GO:0110165,cellular anatomical entity	PF01764.28:Lipase (class 3)		11.4755	11.2242	11.8254	18.7678	19.3562	20.6413	9.9459	10.1811	9.809	19.9951	19.6415	19.5529	10.5966	10.7947	11.8624	19.9913	20.2068	18.4874	9.4117	8.8699	8.7228	21.5598	21.6347	20.8086	9.1734	9.1751	9.4665	16.0981	17.2388	16.9009		0.890782	6.2308e-28	2.37388e-27	false	1.06925	7.55306e-37
AT1G05800	DGL	1	1741204	1742619	1416	K16818 phospholipase A1 [EC:3.1.1.32] | (RefSeq) DAD1; alpha/beta-Hydrolases superfamily protein (A)	ko00564: Glycerophospholipid metabolism; ko00592: alpha-Linolenic acid metabolism; ko01100: Metabolic pathways; ko01110: Biosynthesis of secondary metabolites	alpha/beta-Hydrolases superfamily protein [Arabidopsis thaliana]	PLA12_ARATH RecName: Full=Galactolipase DONGLE, chloroplastic {ECO:0000305}; EC=3.1.1.26 {ECO:0000269|PubMed:19527719}; EC=3.1.1.32 {ECO:0000269|PubMed:19527719}; AltName: Full=Phospholipase A1 DONGLE {ECO:0000303|PubMed:18267087}; AltName: Full=Phospholipase A1-Ialpha1 {ECO:0000303|PubMed:15130548}; Flags: Precursor;	GO:0009507,chloroplast; GO:0005811,lipid droplet; GO:0102549,1-18:1-2-16:0-monogalactosyldiacylglycerol lipase activity; GO:0052740,1-acyl-2-lysophosphatidylserine acylhydrolase activity; GO:0047714,galactolipase activity; GO:0052739,phosphatidylserine 1-acylhydrolase activity; GO:0008970,phospholipase A1 activity; GO:0004620,phospholipase activity; GO:0050832,defense response to fungus; GO:00096…	PF01764.28:Lipase (class 3)		0.1259	0.0322	0.0289	0.6777	0.1021	0.435	0	0	0	2.9169	0.728	0.4484	0	0	0	0.2586	0.0738	0.0571	0.083	0	0	0.2004	0.1399	0.169	0.0521	0.0312	0.0283	0.2788	0.1591	0.1087		NA	NA	NA	NA	8.05246	3.58376e-06
AT1G05805	AT1G05805	1	1744444	1747734	3291	--	--	basic helix-loop-helix (bHLH) DNA-binding superfamily protein [Arabidopsis thaliana]	BH128_ARATH RecName: Full=Transcription factor bHLH128; AltName: Full=Basic helix-loop-helix protein 128; Short=AtbHLH128; Short=bHLH 128; AltName: Full=Transcription factor EN 74; AltName: Full=bHLH transcription factor bHLH128;	GO:0005634,nucleus; GO:0003700,DNA-binding transcription factor activity; GO:0000981,DNA-binding transcription factor activity, RNA polymerase II-specific; GO:0046983,protein dimerization activity; GO:0000978,RNA polymerase II cis-regulatory region sequence-specific DNA binding; GO:0000976,transcription cis-regulatory region binding; GO:0010119,regulation of stomatal movement; GO:0006357,regulati…	PF00010.29:Helix-loop-helix DNA-binding domain		36.8577	35.0986	38.7227	30.1914	29.5155	29.5663	29.8176	30.7688	29.735	31.2318	32.0465	33.0288	36.071	35.0339	35.9656	31.442	33.3285	30.3442	12.3794	10.6632	12.4873	29.8438	29.8323	30.2045	16.0999	16.4439	15.7971	29.6871	27.5881	29.9141		-0.187162	0.0070835	0.0096339	false	0.178331	0.0184933
AT1G05820	SPPL5	1	1749478	1754036	4559	K09597 signal peptide peptidase-like 2B [EC:3.4.23.-] | (RefSeq) SPPL5; SIGNAL PEPTIDE PEPTIDASE-LIKE 5 (A)	--	SIGNAL PEPTIDE PEPTIDASE-LIKE 5 [Arabidopsis thaliana]	SIPL5_ARATH RecName: Full=Signal peptide peptidase-like 5; Short=AtSPPL5; EC=3.4.23.-; Flags: Precursor;	GO:0010008,endosome membrane; GO:0030660,Golgi-associated vesicle membrane; GO:0071458,integral component of cytoplasmic side of endoplasmic reticulum membrane; GO:0071556,integral component of lumenal side of endoplasmic reticulum membrane; GO:0005765,lysosomal membrane; GO:0042500,aspartic endopeptidase activity, intramembrane cleaving; GO:0033619,membrane protein proteolysis; GO:0003674,molecu…	PF04258.16:Signal peptide peptidase		1.358	1.2891	1.8158	2.0403	1.9651	1.5488	1.944	1.1463	1.0434	1.8498	1.5901	1.65	1.247	1.3144	1.2664	1.4023	1.5734	1.7523	1.6263	1.8844	1.2858	1.5422	1.6555	1.6168	1.1777	1.1018	1.2355	1.7879	1.6217	1.9211		0.43522	0.0597811	0.0738556	false	0.393408	0.131252
AT1G05840	AT1G05840	1	1762734	1766283	3550	K00924 kinase [EC:2.7.1.-] | (RefSeq) Eukaryotic aspartyl protease family protein (A)	--	unnamed protein product [Arabidopsis thaliana]	ASP36_ARATH RecName: Full=Aspartic proteinase 36 {ECO:0000303|PubMed:27872247}; EC=3.4.23.- {ECO:0000269|PubMed:27872247}; Flags: Precursor;	GO:0031225,anchored component of membrane; GO:0005737,cytoplasm; GO:0005829,cytosol; GO:0005886,plasma membrane; GO:0090406,pollen tube; GO:0004190,aspartic-type endopeptidase activity; GO:0009555,pollen development; GO:0009846,pollen germination; GO:0009860,pollen tube growth; GO:0010183,pollen tube guidance; GO:0030163,protein catabolic process; GO:0006508,proteolysis; GO:0003674,molecular_func…	PF14543.9:Xylanase inhibitor N-terminal		19.0787	18.6372	19.2294	42.3067	43.7273	44.7931	20.0419	19.8397	19.7453	40.2066	42.236	43.4927	20.4052	20.9211	21.087	42.5834	42.2906	42.7674	16.4139	17.2241	16.9219	41.9264	42.2226	42.5607	16.7611	16.4544	16.9155	40.1178	36.8165	35.2286		1.32343	1.09514e-74	8.74795e-74	up	1.16466	9.37677e-51
AT1G05850	POM1	1	1766503	1768837	2335	K20547 basic endochitinase B [EC:3.2.1.14] | (RefSeq) HCHIB; basic chitinase (A)	ko00520: Amino sugar and nucleotide sugar metabolism; ko01100: Metabolic pathways; ko04016: MAPK signaling pathway - plant	Chitinase family protein [Arabidopsis thaliana]	CTL1_ARATH RecName: Full=Chitinase-like protein 1; Short=AtCTL1; AltName: Full=Protein ANION ALTERED ROOT MORPHOLOGY; AltName: Full=Protein ECTOPIC DEPOSITION OF LIGNIN IN PITH 1; AltName: Full=Protein ECTOPIC ROOT HAIR 2; AltName: Full=Protein POM-POM1; AltName: Full=Protein SENSITIVE TO HOT TEMPERATURES 2; Flags: Precursor;	GO:0048046,apoplast; GO:0005794,Golgi apparatus; GO:0030247,polysaccharide binding; GO:0001708,cell fate specification; GO:0016998,cell wall macromolecule catabolic process; GO:0030244,cellulose biosynthetic process; GO:0006032,chitin catabolic process; GO:0009873,ethylene-activated signaling pathway; GO:0009825,multidimensional cell growth; GO:0010337,regulation of salicylic acid metabolic proce…	PF00182.22:Chitinase class I		410.509	378.221	422.418	164.458	166.437	148.3	443.734	497.94	493.522	89.2634	105.632	110.9	515.717	530.863	508.059	118.918	124.217	107.894	411.263	403.889	421.425	98.5709	130.953	102.437	353.269	360.887	336.341	166.479	219.315	184.244		-1.21446	2.10599e-119	2.62058e-118	down	-2.14647	5.44682e-163
AT1G05870	AT1G05870	1	1771385	1773385	2001	--	--	unnamed protein product [Arabidopsis thaliana]	--	--	PF07939.14:Protein of unknown function (DUF1685)		16	15.2297	15.5168	4.0776	3.8652	4.4061	17.5204	15.8344	15.2999	2.8887	3.3865	2.8551	17.8321	17.1288	17.1914	4.5724	5.4401	3.4673	23.8285	24.8746	25.0812	3.9496	4.8544	4.3696	25.9014	23.9028	24.3961	10.5495	10.0105	10.8153		-1.79653	1.22156e-47	6.70411e-47	down	-2.32813	2.34532e-65
AT1G05880	ARI12	1	1775643	1778553	2911	K11968 ariadne-1 [EC:2.3.2.31] | (RefSeq) ARI12; RING/U-box superfamily protein (A)	--	RING/U-box superfamily protein [Arabidopsis thaliana]	ARI12_ARATH RecName: Full=Probable E3 ubiquitin-protein ligase ARI12; EC=2.3.2.31 {ECO:0000250|UniProtKB:Q9Y4X5}; AltName: Full=ARIADNE-like protein ARI12; AltName: Full=Protein ariadne homolog 12; AltName: Full=RING-type E3 ubiquitin transferase ARI12 {ECO:0000305};	GO:0005737,cytoplasm; GO:0000151,ubiquitin ligase complex; GO:0046872,metal ion binding; GO:0031624,ubiquitin conjugating enzyme binding; GO:0061630,ubiquitin protein ligase activity; GO:0071456,cellular response to hypoxia; GO:0032436,positive regulation of proteasomal ubiquitin-dependent protein catabolic process; GO:0000209,protein polyubiquitination; GO:0010224,response to UV-B; GO:0006511,ub…	PF01485.24:IBR domain, a half RING-finger domain		1.39	1.8465	1.3643	0.8846	0.9235	0.7781	0.023	0.0949	0.0444	0.579	1.2414	0.8286	0.8026	0.248	0.2853	0.6871	0.4862	0.7746	0.0858	0	0.0198	0.4038	0.2711	0.3929	0.2623	0.2415	0.1096	0.6001	0.4686	0.6316		-0.70783	0.0275606	0.0353732	false	4.1187	1.63907e-08
AT1G05890	ARI5	1	1779256	1784675	5420	K11968 ariadne-1 [EC:2.3.2.31] | (RefSeq) ARI5; RING/U-box superfamily protein (A)	--	RING/U-box superfamily protein [Arabidopsis thaliana]	ARI5_ARATH RecName: Full=Probable E3 ubiquitin-protein ligase ARI5; EC=2.3.2.31 {ECO:0000250|UniProtKB:Q9Y4X5}; AltName: Full=ARIADNE-like protein ARI5; AltName: Full=Protein ariadne homolog 5; AltName: Full=RING-type E3 ubiquitin transferase ARI5 {ECO:0000305};	GO:0005737,cytoplasm; GO:0000151,ubiquitin ligase complex; GO:0046872,metal ion binding; GO:0031624,ubiquitin conjugating enzyme binding; GO:0061630,ubiquitin protein ligase activity; GO:0032436,positive regulation of proteasomal ubiquitin-dependent protein catabolic process; GO:0000209,protein polyubiquitination; GO:0006511,ubiquitin-dependent protein catabolic process; GO:0003674,molecular_func…	PF01485.24:IBR domain, a half RING-finger domain		28.9613	25.9622	26.8538	81.7112	81.5505	87.4205	25.5154	22.4148	23.4956	80.6022	83.2356	78.551	26.7312	29.2313	29.7319	83.1137	82.6503	80.9636	21.5114	21.8499	22.0164	81.1772	77.9705	80.7345	24.763	26.3501	22.4637	79.0574	73.1525	70.5871		1.73989	1.16951e-196	2.5688e-195	up	1.84919	9.12171e-208
AT1G05894	AT1G05894	1	1784736	1786326	1591	--	--	hypothetical protein AT1G05894 [Arabidopsis thaliana]	--	--	--		0.532	0.0573	0.4109	1.0158	0.8787	1.1318	0.4753	0.436	0.2806	1.298	1.0367	0.7367	0.1213	0.2563	0.5293	0.7233	0.821	1.0929	0.9853	0.5887	0.3857	0.4993	0.6538	0.9925	0.278	0.5269	0.3021	1.2956	1.1045	0.9912		1.71778	0.00126473	0.00184411	up	1.45461	0.00161312
AT1G05933	AT1G05933	1	8838445	8839139	695	--	--	--	--	--	--		0.2564	0.6559	0.9407	1.0901	0.9017	0.5454	0.4836	0.4366	0.5256	1.4495	1.2608	0.4919	0.4997	0.3259	0.1731	0.9031	0.6014	0.5236	0.8458	0.1758	0.4674	0.3266	0.4989	0.3443	0.3713	0.5079	0.461	0.2524	0.5187	0.3874		NA	NA	NA	NA	NA	NA
AT1G05950	AT1G05950	1	1804401	1807670	3270	--	--	hypothetical protein AT1G05950 [Arabidopsis thaliana]	--	--	--		2.7303	2.3596	3.0626	0.6065	0.9582	1.0988	3.2705	1.849	1.8152	0.876	1.2379	0.7887	2.9079	2.3451	2.7396	0.8664	0.6491	0.5023	2.0934	2.0742	2.1074	0.564	0.3692	0.535	2.4116	2.1741	2.3549	1.0533	0.9889	0.9397		-1.48689	5.89953e-09	1.21391e-08	down	-1.16622	5.81407e-05
AT1G06050	AT1G06050	1	1830471	1832555	2085	--	--	Contains similarity to an unknown protein T1B3.16 gi|4432844 from Arabidopsis thaliana BAC T1B3 gb|AC006283. ESTs gb|AI992784, gb|T45131, gb|AA586122 come from this gene [Arabidopsis thaliana]	EDR2L_ARATH RecName: Full=Protein ENHANCED DISEASE RESISTANCE 2-like;	GO:0005789,endoplasmic reticulum membrane; GO:0010008,endosome membrane; GO:0016021,integral component of membrane; GO:0005886,plasma membrane; GO:0008289,lipid binding; GO:0006952,defense response; GO:0003674,molecular_function; GO:0005488,binding; GO:0006950,response to stress; GO:0008150,biological_process; GO:0050896,response to stimulus; GO:0005575,cellular_component; GO:0005622,intracellula…	PF07059.15:Protein ENHANCED DISEASE RESISTANCE 2, C-terminal		7.3941	6.0656	5.6372	15.0671	13.4698	12.9746	4.8543	6.1627	6.7648	14.3207	14.2938	14.7739	7.1606	6.631	6.2338	13.3329	13.7939	14.7247	5.2419	5.5611	5.03	13.0344	14.7777	16.1855	6.0403	5.8395	6.5068	10.074	10.0343	10.3433		1.24447	1.82267e-19	5.58805e-19	up	1.36946	1.2172e-20
AT1G06080	ADS1	1	1843463	1846311	2849	K23119 very-long-chain acyl-lipid omega-9 desaturase [EC:1.14.19.75] | (RefSeq) ADS2; 16:0delta9 desaturase 2 (A)	--	delta 9 desaturase 1 [Arabidopsis thaliana]	ADS1_ARATH RecName: Full=Delta-9 acyl-lipid desaturase 1 {ECO:0000303|PubMed:9559566}; EC=1.14.19.- {ECO:0000269|PubMed:15240892};	GO:0031969,chloroplast membrane; GO:0005789,endoplasmic reticulum membrane; GO:0016021,integral component of membrane; GO:0009979,16:0 monogalactosyldiacylglycerol desaturase activity; GO:0046872,metal ion binding; GO:0016717,oxidoreductase activity, acting on paired donors, with oxidation of a pair of donors resulting in the reduction of molecular oxygen to two molecules of water; GO:0006636,uns…	PF00487.27:Fatty acid desaturase		7.1332	7.7395	9.3062	1.0805	1.3308	1.1119	14.3807	14.4505	15.1263	0.6257	0.4624	0.6067	5.965	6.4099	7.8315	1.4078	1.1899	1.8697	7.8165	8.0381	7.2239	0.5483	0.1709	0.4954	7.5045	6.8206	7.988	3.5717	2.0835	3.1854		-2.65569	2.1692e-32	9.10552e-32	down	-4.6089	6.4912e-78
AT1G06090	AT1G06090	1	1846701	1849693	2993	K23119 very-long-chain acyl-lipid omega-9 desaturase [EC:1.14.19.75] | (RefSeq) ADS2; 16:0delta9 desaturase 2 (A)	--	Fatty acid desaturase family protein [Arabidopsis thaliana]	ADSL1_ARATH RecName: Full=Delta-9 desaturase-like 1 protein; EC=1.14.19.-;	GO:0005789,endoplasmic reticulum membrane; GO:0016021,integral component of membrane; GO:0009979,16:0 monogalactosyldiacylglycerol desaturase activity; GO:0016717,oxidoreductase activity, acting on paired donors, with oxidation of a pair of donors resulting in the reduction of molecular oxygen to two molecules of water; GO:0006636,unsaturated fatty acid biosynthetic process; GO:0003674,molecular_…	PF00487.27:Fatty acid desaturase		0.5586	0.6701	1.3073	0.262	0.1876	0.1024	0.4541	0.8059	1.5793	0.0653	0.0223	0.1056	0.9342	1.0577	1.0922	0.1357	0.0904	0.1224	1.0166	0.5634	0.9519	0.0245	0.1713	0.0828	0.7809	0.9728	0.4675	0.1707	0.3507	0.2328		-2.08627	6.51553e-05	0.000104882	down	-3.79038	4.12364e-08
AT1G06100	AT1G06100	1	1851472	1853019	1548	K23119 very-long-chain acyl-lipid omega-9 desaturase [EC:1.14.19.75] | (RefSeq) ADS2; 16:0delta9 desaturase 2 (A)	--	Fatty acid desaturase family protein [Arabidopsis thaliana]	ADSL2_ARATH RecName: Full=Delta-9 desaturase-like 2 protein; EC=1.14.19.-;	GO:0005789,endoplasmic reticulum membrane; GO:0016021,integral component of membrane; GO:0009979,16:0 monogalactosyldiacylglycerol desaturase activity; GO:0016717,oxidoreductase activity, acting on paired donors, with oxidation of a pair of donors resulting in the reduction of molecular oxygen to two molecules of water; GO:0006636,unsaturated fatty acid biosynthetic process; GO:0003674,molecular_…	PF00487.27:Fatty acid desaturase		0.6046	1.951	0.6825	0.3163	0.3019	0.0495	1.0525	1.0861	1.3558	0.0526	0.1076	0	0.3625	0.3783	0.7953	0.0546	0	0	2.2091	1.4028	1.6578	0.0592	0	0.2498	1.616	1.3817	1.3796	0.3205	0.1411	0.2409		NA	NA	NA	NA	-4.38728	1.18334e-05
AT1G06123	AT1G06123	1	9800635	9800843	209	--	--	--	--	--	--		0.2132	0.4362	0.7821	4.1082	4.8438	2.2672	0.201	0	0	1.205	2.7129	2.3366	0.1846	0	0.5756	4.0043	6.2498	2.1282	0	0	0	0.543	2.3702	2.2896	0	0	0	1.0493	0.6468	1.2883		NA	NA	NA	NA	NA	NA
AT1G06130	GLX2-4	1	1857757	1860938	3182	K01069 hydroxyacylglutathione hydrolase [EC:3.1.2.6] | (RefSeq) GLX2-4; glyoxalase 2-4 (A)	ko00620: Pyruvate metabolism; ko01100: Metabolic pathways	glyoxalase 2-4 [Arabidopsis thaliana]	GLO2D_ARATH RecName: Full=Probable hydroxyacylglutathione hydrolase 2, chloroplastic; EC=3.1.2.6; AltName: Full=Glyoxalase 2-4; AltName: Full=Glyoxalase II; Short=Glx II; Flags: Precursor;	GO:0009507,chloroplast; GO:0004416,hydroxyacylglutathione hydrolase activity; GO:0046872,metal ion binding; GO:0019243,methylglyoxal catabolic process to D-lactate via S-lactoyl-glutathione; GO:0003674,molecular_function; GO:0003824,catalytic activity; GO:0016787,hydrolase activity; GO:0016788,hydrolase activity, acting on ester bonds; GO:0016790,thiolester hydrolase activity; GO:0005488,binding;…	PF16123.8:Hydroxyacylglutathione hydrolase C-terminus		19.6528	21.6475	22.5251	28.0663	29.6427	30.8261	20.3238	18.2402	20.3849	28.3748	30.9397	31.6765	21.6878	20.9951	22.4867	27.5015	29.4002	28.828	16.3148	19.6235	17.852	33.5573	30.8697	32.9882	20.3195	21.1196	19.7576	28.2527	27.8505	30.5803		0.595195	4.83743e-12	1.14008e-11	false	0.712261	2.03084e-15
AT1G06135	AT1G06135	1	1862184	1862742	559	--	--	Contains similarity to glyoxalase II isozyme from Arabidopsis thaliana gb|U90927 and is a member of the Metallo-beta-lactamase seperfamily PF|00753. ESTs gb|AV519053, gb|AV535897, gb|AV535667, gb|AV556046, gb|BE039169, gb|AV525509 come from this gene [Arabidopsis thaliana]	--	GO:0016021,integral component of membrane; GO:0005575,cellular_component; GO:0016020,membrane; GO:0031224,intrinsic component of membrane; GO:0110165,cellular anatomical entity	--		0.1594	1.0602	0.6579	1.4456	2.7597	2.2887	0	0	0.1452	1.712	2.0286	2.0093	0.069	0.081	0	2.4328	2.4302	1.1574	0.0701	0	0.0646	1.4212	0.2658	1.5409	0.1319	0.0789	0	0.5492	0.8061	1.2386		1.9148	0.0015377	0.00222647	up	5.34861	4.80978e-06
AT1G06137	AT1G06137	1	1863425	1863840	416	--	--	transmembrane protein [Arabidopsis thaliana]	--	--	--		0.7497	0.6575	0.4911	2.4282	2.2018	2.1642	0	0.1042	0.5854	2.0584	2.602	1.2913	0.0928	0	0.0964	2.0118	3.8935	2.5273	0	0	0.0868	0.9549	1.0717	1.2653	0.1772	0	0.0963	1.1597	0.8665	0.5548		NA	NA	NA	NA	NA	NA
AT1G06143	AT1G06143	1	1867037	1868905	1869	--	--	Contains similarity to an unknown protein T5J8.5 gi|4263522 from Arabidopsis thaliana BAC T5J8 gb|AC004044 and contains multiple PPR PF|01535 repeats. ESTs gb|AV565358, gb|AV558710, gb|AV524184 come from this gene [Arabidopsis thaliana]	PPR15_ARATH RecName: Full=Pentatricopeptide repeat-containing protein At1g06143; AltName: Full=Protein EMBRYO DEFECTIVE 1444;	GO:0003700,DNA-binding transcription factor activity; GO:0003674,molecular_function; GO:0140110,transcription regulator activity	PF01535.23:PPR repeat		1.5971	2.2196	1.5523	1.3512	1.1349	1.1916	1.3487	1.9252	1.9545	1.2127	0.6619	0.9929	1.8787	1.8666	1.652	1.0355	1.5096	1.6876	1.6775	1.8085	1.6222	0.7287	1.0867	0.8193	1.6961	1.5344	1.7572	1.2672	1.326	1.0907		-0.422708	0.140588	0.165482	false	-0.782634	0.0169122
AT1G06148	AT1G06148	1	1874885	1877573	2689	--	--	hypothetical protein AT1G06148 [Arabidopsis thaliana]	--	--	--		0.2229	0.228	0.2602	1.5618	1.7538	1.4222	0.3439	0.1577	0.203	1.1682	1.1251	1.1326	0.2457	0.1854	0.1823	0.999	1.2118	0.9194	0.0713	0.0926	0.1806	2.5806	1.9598	2.5243	0.1509	0.301	0.1821	0.8377	0.6557	0.5947		2.85657	2.67588e-14	6.89903e-14	up	2.37098	1.54635e-08
AT1G06160	ORA59	1	1882907	1883992	1086	K14516 ethylene-responsive transcription factor 1 | (RefSeq) ERF1; ethylene response factor 1 (A)	ko04016: MAPK signaling pathway - plant; ko04075: Plant hormone signal transduction	octadecanoid-responsive AP2/ERF 59 [Arabidopsis thaliana]	ERF94_ARATH RecName: Full=Ethylene-responsive transcription factor ERF094; AltName: Full=Protein OCTADECANOID-RESPONSIVE ARABIDOPSIS AP2/ERF 59;	GO:0005634,nucleus; GO:0003677,DNA binding; GO:0003700,DNA-binding transcription factor activity; GO:0009873,ethylene-activated signaling pathway; GO:0009861,jasmonic acid and ethylene-dependent systemic resistance; GO:0009723,response to ethylene; GO:0009753,response to jasmonic acid; GO:0003674,molecular_function; GO:0003676,nucleic acid binding; GO:0005488,binding; GO:0097159,organic cyclic co…	PF00847.23:AP2 domain		2.9537	3.0644	2.7844	11.8128	12.6956	13.9189	1.1992	1.477	1.5697	12.2445	10.8689	11.7818	3.8728	4.0467	3.7292	18.1579	15.9248	17.016	0.6496	0.7875	0.6315	5.4344	7.3894	6.257	1.188	1.6657	1.1064	4.0789	3.8172	4.4627		2.25147	1.04662e-37	4.87967e-37	up	3.12321	4.41239e-48
AT1G06163	AT1G06163	1	10012637	10013263	627	--	--	--	--	--	--		0.3553	0.4362	0.1955	10.5524	7.9193	8.3132	0	0.0691	0.0647	7.3104	4.9325	6.3089	0.0615	0.0723	0	5.0054	4.2499	5.0949	0.1875	0.1949	0.1727	7.8741	6.2414	5.2661	0.3527	0.2815	0.3833	6.3655	4.5275	4.7237		4.90172	1.81567e-26	6.68611e-26	up	7.20157	1.52781e-11
AT1G06170	AT1G06170	1	1884981	1886904	1924	K26213 transcription factor FAMA | (RefSeq) FMA; basic helix-loop-helix (bHLH) DNA-binding superfamily protein (A)	--	basic helix-loop-helix (bHLH) DNA-binding superfamily protein [Arabidopsis thaliana]	BH089_ARATH RecName: Full=Transcription factor bHLH89; AltName: Full=Basic helix-loop-helix protein 89; Short=AtbHLH89; Short=bHLH 89; AltName: Full=Transcription factor EN 24; AltName: Full=bHLH transcription factor bHLH089;	GO:0005634,nucleus; GO:0003700,DNA-binding transcription factor activity; GO:0070888,E-box binding; GO:0046983,protein dimerization activity; GO:0048658,anther wall tapetum development; GO:0052543,callose deposition in cell wall; GO:0009555,pollen development; GO:0006355,regulation of DNA-templated transcription; GO:0003674,molecular_function; GO:0140110,transcription regulator activity; GO:00009…	PF00010.29:Helix-loop-helix DNA-binding domain		0.8096	0.5879	0.8623	0.0592	0.0283	0.1389	0.4679	0.5845	0.6662	0.0295	0	0.0859	0.769	0.9561	1.1752	0.1226	0.1838	0.0237	0.4135	0.549	0.7405	0	0	0	0.3889	0.2328	0.3756	0.2314	0.1057	0.2255		-3.18746	1.04295e-05	1.76996e-05	down	NA	NA
AT1G06180	MYB13	1	1889362	1891276	1915	K09422 transcription factor MYB, plant | (RefSeq) MYB13; myb domain protein 13 (A)	--	myb domain protein 13 [Arabidopsis thaliana]	MYB13_ARATH RecName: Full=Transcription factor MYB13 {ECO:0000305}; AltName: Full=ATMYBL1 {ECO:0000312|EMBL:CAA90748.1}; AltName: Full=Myb-related protein 13 {ECO:0000303|PubMed:11597504}; Short=AtMYB13 {ECO:0000303|PubMed:11597504};	GO:0005634,nucleus; GO:0003700,DNA-binding transcription factor activity; GO:0000976,transcription cis-regulatory region binding; GO:0009909,regulation of flower development; GO:0003674,molecular_function; GO:0140110,transcription regulator activity; GO:0001067,transcription regulatory region nucleic acid binding; GO:0003676,nucleic acid binding; GO:0003677,DNA binding; GO:0003690,double-stranded…	PF00249.34:Myb-like DNA-binding domain		3.3952	5.2112	4.2533	21.4512	21.1469	20.9623	3.2016	2.78	3.0932	19.38	19.5447	20.5601	3.0123	4.2949	3.9875	20.5627	23.8906	24.7654	4.5892	6.2071	5.1659	20.9903	20.9932	24.7268	6.4747	7.0938	5.9555	14.7147	15.2014	16.3365		2.42906	5.12325e-58	3.28079e-57	up	2.79843	8.13296e-72
AT1G06200	AT1G06200	1	1894289	1897027	2739	--	--	Peptidase S24/S26A/S26B/S26C family protein [Arabidopsis thaliana]	--	GO:0004252,serine-type endopeptidase activity; GO:0006465,signal peptide processing; GO:0003674,molecular_function; GO:0003824,catalytic activity; GO:0004175,endopeptidase activity; GO:0008233,peptidase activity; GO:0008236,serine-type peptidase activity; GO:0016787,hydrolase activity; GO:0017171,serine hydrolase activity; GO:0140096,catalytic activity, acting on a protein; GO:0006508,proteolysis…	PF10502.12:Signal peptidase, peptidase S26		39.1784	34.9189	35.7133	67.2815	69.5563	66.621	31.9529	35.4305	34.4512	65.7839	62.7718	66.5505	36.919	38.3334	36.9583	70.7146	70.4956	66.4233	33.1585	33.2467	33.5279	67.9847	65.8555	74.0833	34.8374	34.8677	35.0758	64.1103	61.4046	61.2794		1.01337	3.65998e-45	1.93663e-44	up	1.02308	2.76556e-35
AT1G06227	AT1G06227	1	10300193	10300716	524	--	--	predicted protein [Arabidopsis lyrata subsp. lyrata]	--	--	--		6.5468	6.1769	5.3808	7.0362	9.568	8.8621	5.7726	5.4603	4.1828	7.69	10.8204	9.413	6.701	6.0524	8.4176	6.5882	9.4726	8.4885	6.2077	4.8963	5.4417	7.1476	8.9809	8.5843	6.1904	5.8098	4.4331	9.3744	7.3093	6.0926		0.618251	0.0111203	0.0148435	false	0.944997	0.000192209
AT1G06230	GTE4	1	1906963	1911056	4094	K22184 bromodomain-containing protein 9 | (RefSeq) DNA-binding bromodomain-containing protein (A)	ko03082: ATP-dependent chromatin remodeling	Bromodomain [Arabidopsis suecica]	GTE4_ARATH RecName: Full=Transcription factor GTE4; AltName: Full=Bromodomain-containing protein GTE4; AltName: Full=Protein GLOBAL TRANSCRIPTION FACTOR GROUP E4;	GO:0005634,nucleus; GO:0009294,DNA-mediated transformation; GO:0045931,positive regulation of mitotic cell cycle; GO:0048364,root development; GO:0008150,biological_process; GO:0009292,horizontal gene transfer; GO:0009987,cellular process; GO:0000278,mitotic cell cycle; GO:0007049,cell cycle; GO:0007346,regulation of mitotic cell cycle; GO:0045787,positive regulation of cell cycle; GO:0048518,pos…	PF17035.8:Bromodomain extra-terminal - transcription regulation		20.4738	18.8045	19.1044	32.5777	33.7879	33.6026	18.6242	17.584	17.5803	32.6278	32.7081	32.4005	19.6753	19.7236	21.0533	31.0469	31.1421	30.4107	17.1688	17.6167	17.6301	35.76	32.7699	32.5382	19.9927	19.1344	18.5485	29.5328	27.4277	27.1704		0.899629	2.11831e-51	1.23612e-50	false	0.947856	3.45812e-53
AT1G06240	AT1G06240	1	1911095	1913295	2201	--	--	diiron containing four-helix bundle family ferritin protein, putative (Protein of unknown function DUF455) [Arabidopsis thaliana]	--	--	PF04305.17:Protein of unknown function (DUF455)		9.8703	9.2118	8.6301	3.5044	2.2299	2.6533	10.8928	10.2904	9.8322	3.3416	2.8235	2.5562	9.6054	10.203	9.7378	3.1199	3.1483	3.4456	11.5687	10.9309	11.5775	3.2467	3.3165	3.4368	10.7465	10.1507	11.1401	5.846	6.4724	6.9062		-1.60301	5.8232e-20	1.81124e-19	down	-1.74449	1.65017e-27
AT1G06265	AT1G06265	1	1914943	1917661	2719	K16292 KDEL-tailed cysteine endopeptidase [EC:3.4.22.-] | (RefSeq) CEP1; Cysteine proteinases superfamily protein (A)	--	unnamed protein product [Arabidopsis thaliana]	RD21C_ARATH RecName: Full=Probable cysteine protease RD21C {ECO:0000305}; EC=3.4.22.- {ECO:0000305}; Flags: Precursor;	GO:0005615,extracellular space; GO:0005764,lysosome; GO:0004197,cysteine-type endopeptidase activity; GO:0051603,proteolysis involved in protein catabolic process; GO:0003674,molecular_function; GO:0003824,catalytic activity; GO:0004175,endopeptidase activity; GO:0008233,peptidase activity; GO:0008234,cysteine-type peptidase activity; GO:0016787,hydrolase activity; GO:0140096,catalytic activity, …	--		1.5817	1.6185	1.3126	3.2661	3.423	3.2645	2.1485	1.4292	1.5783	3.172	3.5946	4.252	1.8429	1.2447	1.1863	4.3331	4.24	4.1017	1.176	1.2393	1.4188	2.8302	2.5334	2.5484	1.1529	1.2681	1.0326	2.4654	1.9426	2.4873		1.26671	1.76871e-10	3.9173e-10	up	1.18594	1.48542e-08
AT1G06290	ACX3	1	1922208	1926278	4071	K00232 acyl-CoA oxidase [EC:1.3.3.6] | (RefSeq) ACX3; acyl-CoA oxidase 3 (A)	ko00071: Fatty acid degradation; ko00410: beta-Alanine metabolism; ko00592: alpha-Linolenic acid metabolism; ko00640: Propanoate metabolism; ko01040: Biosynthesis of unsaturated fatty acids; ko01100: Metabolic pathways; ko01110: Biosynthesis of secondary metabolites; ko01200: Carbon metabolism; ko01212: Fatty acid metabolism; ko04146: Peroxisome	acyl-CoA oxidase 3 [Arabidopsis thaliana]	ACOX3_ARATH RecName: Full=Acyl-coenzyme A oxidase 3, peroxisomal; Short=AOX 3; Short=Acyl-CoA oxidase 3; EC=1.3.3.6; AltName: Full=Medium-chain acyl-CoA oxidase; Short=AtCX3; Flags: Precursor;	GO:0005576,extracellular region; GO:0005777,peroxisome; GO:0003997,acyl-CoA oxidase activity; GO:0071949,FAD binding; GO:0005504,fatty acid binding; GO:0050660,flavin adenine dinucleotide binding; GO:0006635,fatty acid beta-oxidation; GO:0033540,fatty acid beta-oxidation using acyl-CoA oxidase; GO:0055088,lipid homeostasis; GO:0051791,medium-chain fatty acid metabolic process; GO:0003674,molecula…	PF01756.22:Acyl-CoA oxidase		25.5391	27.5986	25.2897	37.133	38.5433	36.964	26.1509	27.1227	26.361	49.2695	48.2499	49.9797	28.2617	26.8891	29.2101	45.0593	47.5817	46.7289	24.0993	21.9224	24.3735	50.5073	48.4747	49.5243	26.0034	24.6439	25.3913	32.8374	32.3236	35.0284		0.645713	2.48489e-23	8.4767e-23	false	0.974888	1.84247e-50
AT1G06350	ADS4	1	1935227	1936841	1615	K23119 very-long-chain acyl-lipid omega-9 desaturase [EC:1.14.19.75] | (RefSeq) ADS2; 16:0delta9 desaturase 2 (A)	--	Fatty acid desaturase family protein [Arabidopsis thaliana]	ADSL4_ARATH RecName: Full=Delta-9 desaturase-like 4 protein; EC=1.14.19.-;	GO:0005789,endoplasmic reticulum membrane; GO:0016021,integral component of membrane; GO:0009979,16:0 monogalactosyldiacylglycerol desaturase activity; GO:0016717,oxidoreductase activity, acting on paired donors, with oxidation of a pair of donors resulting in the reduction of molecular oxygen to two molecules of water; GO:0010114,response to red light; GO:0006636,unsaturated fatty acid biosynthe…	PF00487.27:Fatty acid desaturase		9.7165	16.2392	16.3384	1.4687	2.1028	1.0717	11.9451	16.9134	7.6719	0.6917	1.4156	1.4201	16.9554	15.2609	13.8627	1.4365	1.6038	0.6206	16.0497	14.0792	8.6009	0.7334	2.5208	0.2319	15.9891	10.4422	17.0813	4.1095	7.8982	4.6294		-3.06667	4.0359e-37	1.86118e-36	down	-3.28622	8.25999e-30
AT1G06360	AT1G06360	1	1938862	1940496	1635	K23119 very-long-chain acyl-lipid omega-9 desaturase [EC:1.14.19.75] | (RefSeq) ADS2; 16:0delta9 desaturase 2 (A)	--	Fatty acid desaturase family protein [Arabidopsis thaliana]	ADSL5_ARATH RecName: Full=Delta-9 desaturase-like 5 protein; EC=1.14.19.-;	GO:0005783,endoplasmic reticulum; GO:0005789,endoplasmic reticulum membrane; GO:0016021,integral component of membrane; GO:0009979,16:0 monogalactosyldiacylglycerol desaturase activity; GO:0016215,acyl-CoA desaturase activity; GO:0006636,unsaturated fatty acid biosynthetic process; GO:0010025,wax biosynthetic process; GO:0003674,molecular_function; GO:0003824,catalytic activity; GO:0016491,oxidor…	PF00487.27:Fatty acid desaturase		11.0171	13.1462	13.8109	0.9397	0.7848	0.8816	20.8103	19.7603	23.5353	1.9523	1.2387	0.8329	8.465	8.7102	12.589	1.4192	1.1341	0.8777	20.9927	20.015	23.6992	0.7918	0.9216	1.2241	19.6308	18.9138	20.9877	6.5958	5.1347	5.9634		-3.74377	2.85169e-58	1.83381e-57	down	-3.91261	1.47041e-82
AT1G06400	ARA-2	1	1950596	1952880	2285	K07904 Ras-related protein Rab-11A | (RefSeq) RABA1c; RAB GTPase homolog A1C (A)	ko04144: Endocytosis	Ras-related small GTP-binding family protein [Arabidopsis thaliana]	RAA1A_ARATH RecName: Full=Ras-related protein RABA1a; Short=AtRABA1a; AltName: Full=Ras-related protein Ara-2; AltName: Full=Ras-related protein Rab11E; Short=AtRab11E;	GO:0005829,cytosol; GO:0005768,endosome; GO:0005576,extracellular region; GO:0005886,plasma membrane; GO:0005525,GTP binding; GO:0003924,GTPase activity; GO:0042546,cell wall biogenesis; GO:0015031,protein transport; GO:0009733,response to auxin; GO:0016192,vesicle-mediated transport; GO:0000166,nucleotide binding; GO:0003674,molecular_function; GO:0005488,binding; GO:0017076,purine nucleotide bi…	PF00071.25:Ras family		37.8258	37.2741	37.5642	94.8225	93.245	95.6561	33.471	31.6875	33.4904	99.6092	92.4561	98.5843	39.5954	40.126	40.0683	90.148	86.3	87.5214	36.115	36.5242	39.5205	95.0457	89.5583	94.0244	40.4428	41.3179	38.2845	80.9976	80.9595	82.7352		1.45583	1.72188e-132	2.40388e-131	up	1.64499	4.05763e-124
AT1G06420	AT1G06420	1	1958878	1960027	1150	--	--	DNA ligase-like protein [Arabidopsis thaliana]	--	GO:0016874,ligase activity; GO:0003674,molecular_function; GO:0003824,catalytic activity	--		2.4794	1.9424	1.7766	0.5709	0.2515	0.2884	1.2421	1.1686	1.6236	0.2628	0.3586	0.1699	1.8119	1.7335	2.9638	0.2729	0.5452	0.1055	1.4995	1.9123	1.0044	0.1974	0.5169	0.0832	2.1155	1.1126	1.5672	0.4195	0.4702	0.8027		-2.3638	3.57456e-07	6.65973e-07	down	-2.27348	4.29124e-05
AT1G06440	AT1G06440	1	1963301	1965209	1909	--	--	Ubiquitin carboxyl-terminal hydrolase family protein [Arabidopsis thaliana]	RPD1_ARATH RecName: Full=Protein ROOT PRIMORDIUM DEFECTIVE 1;	GO:0003723,RNA binding; GO:0010102,lateral root morphogenesis; GO:0008285,negative regulation of cell population proliferation; GO:0003674,molecular_function; GO:0003676,nucleic acid binding; GO:0005488,binding; GO:0097159,organic cyclic compound binding; GO:1901363,heterocyclic compound binding; GO:0007275,multicellular organism development; GO:0008150,biological_process; GO:0009653,anatomical s…	PF11955.11:Plant organelle RNA recognition domain		1.0035	0.9552	1.0274	2.1695	2.5	2.0602	0.9903	0.8175	0.3402	2.0317	1.62	1.6884	0.8085	0.7832	0.9452	1.37	1.2316	1.6946	0.5954	0.6613	0.8319	1.3674	1.6867	1.3035	1.0234	1.1787	0.9231	2.3664	2.266	1.8335		1.29486	1.09701e-06	1.98228e-06	up	1.40903	7.27899e-05
AT1G06450	AT1G06450	1	1965840	1967219	1380	K12581 CCR4-NOT transcription complex subunit 7/8 | (RefSeq) Polynucleotidyl transferase, ribonuclease H-like superfamily protein (A)	ko03018: RNA degradation	Polynucleotidyl transferase, ribonuclease H-like superfamily protein [Arabidopsis thaliana]	CAF1A_ARATH RecName: Full=Probable CCR4-associated factor 1 homolog 1; EC=3.1.13.4;	GO:0030015,CCR4-NOT core complex; GO:0005634,nucleus; GO:0000932,P-body; GO:0046872,metal ion binding; GO:0004535,poly(A)-specific ribonuclease activity; GO:0003723,RNA binding; GO:0043928,exonucleolytic catabolism of deadenylated mRNA; GO:0003674,molecular_function; GO:0005488,binding; GO:0043167,ion binding; GO:0043169,cation binding; GO:0000175,3'-5'-exoribonuclease activity; GO:0003824,cataly…	PF04857.23:CAF1 family ribonuclease		0.9362	0.958	0.7403	1.5738	1.1528	1.6482	0.6697	0.377	0.5	1.752	0.8591	1.4155	0.5872	0.6566	0.7845	1.4024	1.0223	1.2014	0.7384	0.3541	0.4446	0.8224	1.3641	0.7629	0.8815	0.8313	0.6675	1.7798	2.1877	1.1428		0.85743	0.0197945	0.0257608	false	1.47151	0.00101529
AT1G06460	ACD32.1	1	1967087	1969656	2570	K13993 HSP20 family protein | (RefSeq) HSP17.6A; heat shock protein 17.6A (A)	ko04141: Protein processing in endoplasmic reticulum	alpha-crystallin domain 32.1 [Arabidopsis thaliana]	HS177_ARATH RecName: Full=17.7 kDa class II heat shock protein; AltName: Full=17.7 kDa heat shock protein; Short=AtHsp17.7;	GO:0005829,cytosol; GO:0043621,protein self-association; GO:0051082,unfolded protein binding; GO:0071456,cellular response to hypoxia; GO:0006972,hyperosmotic response; GO:0051259,protein complex oligomerization; GO:0006457,protein folding; GO:0009408,response to heat; GO:0042542,response to hydrogen peroxide; GO:0009651,response to salt stress; GO:0003674,molecular_function; GO:0005488,binding; …	PF00011.24:Hsp20/alpha crystallin family		127.079	123.752	123.113	55.2857	51.2732	57.6085	86.5672	84.406	86.8313	46.5563	47.1741	49.3904	117.599	120.007	120.629	62.8783	73.2113	67.5572	45.3909	52.0077	53.363	64.0933	57.0739	62.5236	53.0457	58.1152	53.421	83.5673	81.5238	83.1302		-1.0641	6.86445e-71	5.25369e-70	down	-0.763056	1.16076e-30
AT1G06470	AT1G06470	1	1969658	1974526	4869	K15280 solute carrier family 35, member C2 | (RefSeq) Nucleotide/sugar transporter family protein (A)	--	unnamed protein product [Arabidopsis thaliana]	PT106_ARATH RecName: Full=Probable sugar phosphate/phosphate translocator At1g06470;	GO:0005801,cis-Golgi network; GO:0005793,endoplasmic reticulum-Golgi intermediate compartment; GO:0005794,Golgi apparatus; GO:0016021,integral component of membrane; GO:0015297,antiporter activity; GO:0008643,carbohydrate transport; GO:0015786,UDP-glucose transmembrane transport; GO:0003674,molecular_function; GO:0005215,transporter activity; GO:0015291,secondary active transmembrane transporter …	PF03151.19:Triose-phosphate Transporter family		12.1109	12.1776	12.5298	5.6017	5.0147	5.4272	11.0853	10.669	10.6952	5.0022	4.9695	5.558	12.0835	11.2487	12.1646	5.7444	5.454	5.2909	9.0199	8.4726	8.7652	5.8619	6.3739	5.2553	9.045	8.0757	8.8695	7.3283	7.284	7.5144		-1.0756	8.27156e-26	3.00759e-25	down	-0.976196	6.95159e-19
AT1G06473	AT1G06473	1	11471861	11472650	790	--	--	unnamed protein product [Arabidopsis thaliana]	--	--	--		5.4139	4.6165	4.9656	8.503	7.2617	6.478	4.9457	2.4694	2.5689	5.547	5.6764	3.8945	7.2776	6.9394	5.1265	6.8197	7.3413	5.7839	4.1671	4.7426	3.7465	6.0339	4.5147	4.8458	3.7795	4.803	4.0558	7.7724	8.4416	7.8389		0.690806	0.00124942	0.00182271	false	0.690236	0.0231043
AT1G06490	CalS7	1	1978378	1989409	11032	K11000 callose synthase [EC:2.4.1.-] | (RefSeq) CalS7; glucan synthase-like 7 (A)	--	glucan synthase-like 7 [Arabidopsis thaliana]	CALS7_ARATH RecName: Full=Callose synthase 7; EC=2.4.1.34; AltName: Full=1,3-beta-glucan synthase; AltName: Full=Protein GLUCAN SYNTHASE-LIKE 7;	GO:0000148,1,3-beta-D-glucan synthase complex; GO:0016021,integral component of membrane; GO:0005886,plasma membrane; GO:0003843,1,3-beta-D-glucan synthase activity; GO:0046527,glucosyltransferase activity; GO:0006075,(1->3)-beta-D-glucan biosynthetic process; GO:0080165,callose deposition in phloem sieve plate; GO:0071555,cell wall organization; GO:0010233,phloem transport; GO:0008360,regulation…	PF02364.18:1,3-beta-glucan synthase component		1.2517	1.072	1.4101	0.4396	0.5447	0.4414	1.5524	1.4695	1.661	0.5076	0.3463	0.3057	1.2255	1.266	1.1633	0.2875	0.5824	0.3211	1.2208	1.1939	1.1188	0.3206	0.3706	0.2411	1.334	1.2531	1.1864	0.3884	0.633	0.4464		-1.26606	2.89454e-09	6.04773e-09	down	-1.92959	1.7297e-18
AT1G06520	GPAT1	1	1993903	1996355	2453	K13508 glycerol-3-phosphate acyltransferase [EC:2.3.1.15 2.3.1.198] | (RefSeq) GPAT1; glycerol-3-phosphate acyltransferase 1 (A)	ko00561: Glycerolipid metabolism; ko00564: Glycerophospholipid metabolism; ko01100: Metabolic pathways; ko01110: Biosynthesis of secondary metabolites	glycerol-3-phosphate acyltransferase 1 [Arabidopsis thaliana]	GPAT1_ARATH RecName: Full=Glycerol-3-phosphate acyltransferase 1; Short=AtGPAT1; EC=2.3.1.15;	GO:0016021,integral component of membrane; GO:0016020,membrane; GO:0005739,mitochondrion; GO:0090447,glycerol-3-phosphate 2-O-acyltransferase activity; GO:0004366,glycerol-3-phosphate O-acyltransferase activity; GO:0016791,phosphatase activity; GO:0102420,sn-1-glycerol-3-phosphate C16:0-DCA-CoA acyl transferase activity; GO:0016024,CDP-diacylglycerol biosynthetic process; GO:0010143,cutin biosynt…	PF01553.24:Acyltransferase		4.199	3.2126	4.134	30.3301	31.8467	32.717	2.2522	1.968	2.2988	28.3749	30.0174	30.5092	4.9213	4.2898	4.8714	27.4308	27.1069	26.3807	2.8974	2.7819	3.199	24.6078	21.8878	24.4332	3.2033	3.3	3.6709	24.1953	26.5333	25.8922		3.16054	2.16555e-221	5.5169e-220	up	3.85424	4.38879e-257
AT1G06550	AT1G06550	1	2003627	2007212	3586	K05605 3-hydroxyisobutyryl-CoA hydrolase [EC:3.1.2.4] | (RefSeq) ATP-dependent caseinolytic (Clp) protease/crotonase family protein (A)	ko00280: Valine, leucine and isoleucine degradation; ko00410: beta-Alanine metabolism; ko00640: Propanoate metabolism; ko01100: Metabolic pathways; ko01200: Carbon metabolism	ATP-dependent caseinolytic (Clp) protease/crotonase family protein [Arabidopsis thaliana]	HIBC8_ARATH RecName: Full=3-hydroxyisobutyryl-CoA hydrolase-like protein 5; EC=3.1.2.-;	GO:0005829,cytosol; GO:0005576,extracellular region; GO:0003860,3-hydroxyisobutyryl-CoA hydrolase activity; GO:0006574,valine catabolic process; GO:0003674,molecular_function; GO:0003824,catalytic activity; GO:0016289,CoA hydrolase activity; GO:0016787,hydrolase activity; GO:0016788,hydrolase activity, acting on ester bonds; GO:0016790,thiolester hydrolase activity; GO:0006082,organic acid metabo…	PF16113.8:Enoyl-CoA hydratase/isomerase		30.7701	28.8663	34.7744	9.7251	9.7998	8.3164	27.212	26.3011	23.8818	8.3631	8.7534	7.831	37.1245	37.7271	41.5159	7.5619	7.6856	8.4242	27.9579	27.7153	30.056	5.123	8.0372	5.8305	30.6712	28.049	26.9785	10.3555	11.777	10.8787		-1.63964	1.0948e-55	6.79246e-55	down	-1.54733	1.3721e-48
AT1G06560	AT1G06560	1	2007615	2012006	4392	K21971 methyltransferase NSUN6 [EC:2.1.1.-] | (RefSeq) NOL1/NOP2/sun family protein (A)	--	NOL1/NOP2/sun family protein [Arabidopsis thaliana]	NOP2C_ARATH RecName: Full=rRNA (cytosine-C(5))-methyltransferase NOP2C {ECO:0000305}; EC=2.1.1.- {ECO:0000255|PROSITE-ProRule:PRU01023}; AltName: Full=Nucleolar protein 2C {ECO:0000303|PubMed:26268215}; AltName: Full=tRNA methyltransferase 4f {ECO:0000303|PubMed:29268705}; Short=AtTRM4f {ECO:0000303|PubMed:29268705};	GO:0005730,nucleolus; GO:0008168,methyltransferase activity; GO:0003723,RNA binding; GO:0001510,RNA methylation; GO:0006364,rRNA processing; GO:0003674,molecular_function; GO:0003824,catalytic activity; GO:0016740,transferase activity; GO:0016741,transferase activity, transferring one-carbon groups; GO:0003676,nucleic acid binding; GO:0005488,binding; GO:0097159,organic cyclic compound binding; G…	PF01189.20:16S rRNA methyltransferase RsmB/F		6.1542	5.8924	5.322	10.0664	9.1802	9.1872	6.28	5.8173	5.5667	9.716	10.6801	10.6972	5.0826	5.722	6.1918	10.4509	11.9344	10.3734	5.9936	6.63	6.268	11.1143	9.7753	10.2457	6.2193	5.6375	6.5203	7.7245	9.7589	9.45		0.835062	1.81783e-11	4.18283e-11	false	0.902775	1.28675e-13
AT1G06570	PDS1	1	2011885	2013545	1661	K00457 4-hydroxyphenylpyruvate dioxygenase [EC:1.13.11.27] | (RefSeq) PDS1; 4-hydroxyphenylpyruvate dioxygenase (A)	ko00130: Ubiquinone and other terpenoid-quinone biosynthesis; ko00350: Tyrosine metabolism; ko00360: Phenylalanine metabolism; ko01100: Metabolic pathways; ko01240: Biosynthesis of cofactors	4-hydroxyphenylpyruvate dioxygenase [Arabidopsis thaliana]	HPPD_ARATH RecName: Full=4-hydroxyphenylpyruvate dioxygenase; EC=1.13.11.27 {ECO:0000269|PubMed:15301540}; AltName: Full=4-hydroxyphenylpyruvic acid oxidase; Short=4HPPD; Short=HPD; Short=HPPDase;	GO:0005737,cytoplasm; GO:0003868,4-hydroxyphenylpyruvate dioxygenase activity; GO:0042802,identical protein binding; GO:0005506,iron ion binding; GO:0006559,L-phenylalanine catabolic process; GO:0006572,tyrosine catabolic process; GO:0003674,molecular_function; GO:0003824,catalytic activity; GO:0016491,oxidoreductase activity; GO:0016701,oxidoreductase activity, acting on single donors with incor…	PF00903.28:Glyoxalase/Bleomycin resistance protein/Dioxygenase superfamily		54.4715	61.282	57.1392	592.136	576.229	588.688	55.015	53.3666	50.9842	703.485	670.441	681.566	63.8384	65.9777	62.7536	732.993	722.066	714.089	62.9216	62.3447	64.7564	717.122	689.464	703.963	65.3968	68.1118	70.2818	384.512	379.616	393.849		3.46845	0	0	up	3.77556	0
AT1G06573	AT1G06573	1	11738297	11739319	1023	--	--	hypothetical protein AT1G32460 [Arabidopsis thaliana]	--	--	--		3.3098	5.3475	4.5137	13.6264	18.4255	13.0622	2.3819	3.1783	3.6899	13.7371	16.3249	14.5123	3.8473	2.8787	2.587	12.2712	13.0749	14.8227	3.0264	2.1895	2.6815	12.9249	12.0089	15.0621	3.7834	3.7091	2.4273	10.0751	8.7653	8.535		1.89874	2.19588e-23	7.50751e-23	up	2.34969	6.18024e-36
AT1G06620	AT1G06620	1	2025544	2027413	1870	K06892 feruloyl-CoA 6-hydroxylase [EC:1.14.11.61] | (RefSeq) 2-oxoglutarate (2OG) and Fe(II)-dependent oxygenase superfamily protein (A)	ko00999: Biosynthesis of various plant secondary metabolites; ko01110: Biosynthesis of secondary metabolites	2-oxoglutarate (2OG) and Fe(II)-dependent oxygenase superfamily protein [Arabidopsis thaliana]	ACCH1_ARATH RecName: Full=1-aminocyclopropane-1-carboxylate oxidase homolog 1;	GO:0046872,metal ion binding; GO:0016491,oxidoreductase activity; GO:0003674,molecular_function; GO:0005488,binding; GO:0043167,ion binding; GO:0043169,cation binding; GO:0003824,catalytic activity	PF03171.23:2OG-Fe(II) oxygenase superfamily		10.4745	11.2091	11.0313	18.6919	15.2444	15.8852	7.4013	7.3352	7.5365	24.3228	22.6037	24.4179	7.4336	6.3165	5.565	22.5732	16.9858	17.5532	8.1709	8.4649	8.1201	11.1122	13.1219	10.2801	11.6564	13.4487	14.4669	12.9519	11.0222	10.3595		0.729149	8.45822e-11	1.89651e-10	false	1.76552	1.37719e-61
AT1G06630	AT1G06630	1	2027606	2031388	3783	--	--	F-box/RNI-like superfamily protein [Arabidopsis thaliana]	FBL27_ARATH RecName: Full=F-box/LRR-repeat protein At1g06630;	--	PF00646.36:F-box domain		10.1898	9.9259	10.1154	20.6663	20.5956	20.6532	9.9878	8.8438	8.8375	19.7209	20.0192	19.0056	10.4753	9.9714	9.1712	20.0893	19.5138	17.6086	6.6112	7.8925	7.6182	17.9437	19.8418	18.9421	8.1416	8.9315	7.2434	14.0919	12.8338	14.3052		1.15755	1.19015e-47	6.53352e-47	up	1.17289	6.09563e-41
AT1G06660	JASON	1	2037311	2040419	3109	--	--	aspartyl/glutamyl-tRNA(Asn/Gln) amidotransferase subunit [Arabidopsis thaliana]	JASON_ARATH RecName: Full=Protein JASON {ECO:0000305};	GO:0007142,male meiosis II; GO:0009556,microsporogenesis; GO:0006355,regulation of DNA-templated transcription; GO:0000003,reproduction; GO:0000280,nuclear division; GO:0006996,organelle organization; GO:0007049,cell cycle; GO:0007135,meiosis II; GO:0007140,male meiotic nuclear division; GO:0007276,gamete generation; GO:0008150,biological_process; GO:0009987,cellular process; GO:0016043,cellular …	--		1.5034	1.3918	1.5321	0.514	0.9296	0.3807	1.4851	1.6486	1.1305	0.1889	0.1656	0.2093	1.4467	1.4318	1.9115	0.6444	0.1399	0.1949	1.3644	1.3524	1.3533	0.0304	0.1327	0.1282	1.4215	0.5435	1.4587	0.3054	0.2413	0.2266		-1.15652	0.00177229	0.00255205	down	-2.82936	1.57695e-09
AT1G06680	PSBP-1	1	2047634	2049439	1806	K02717 photosystem II oxygen-evolving enhancer protein 2 | (RefSeq) PSBP-1; photosystem II subunit P-1 (A)	ko00195: Photosynthesis; ko01100: Metabolic pathways	photosystem II subunit P-1 [Arabidopsis thaliana]	PSBP1_ARATH RecName: Full=Oxygen-evolving enhancer protein 2-1, chloroplastic; Short=OEE2; AltName: Full=23 kDa subunit of oxygen evolving system of photosystem II; AltName: Full=23 kDa thylakoid membrane protein; AltName: Full=OEC 23 kDa subunit; Short=OEC23; Flags: Precursor;	GO:0048046,apoplast; GO:0009507,chloroplast; GO:0009941,chloroplast envelope; GO:0009570,chloroplast stroma; GO:0009534,chloroplast thylakoid; GO:0009543,chloroplast thylakoid lumen; GO:0009535,chloroplast thylakoid membrane; GO:0005576,extracellular region; GO:0019898,extrinsic component of membrane; GO:0009654,photosystem II oxygen evolving complex; GO:0009579,thylakoid; GO:0031977,thylakoid lu…	PF01789.19:PsbP		3431.68	3469.63	3290.9	286.825	275.051	278.647	3942.23	3991.68	4019.77	256.567	278.567	274.598	3195.61	3113.77	3082.74	397.18	388.529	411.555	3468.69	3428.1	3390.96	321.053	329.976	308.305	3085.31	3071.23	3206.29	1032.57	1084.79	1075.8		-3.47699	0	0	down	-3.79869	0
AT1G06690	AT1G06690	1	2049400	2052170	2771	K05275 pyridoxine 4-dehydrogenase [EC:1.1.1.65] | (RefSeq) PLR1; NAD(P)-linked oxidoreductase superfamily protein (A)	ko00750: Vitamin B6 metabolism; ko01100: Metabolic pathways	NAD(P)-linked oxidoreductase superfamily protein [Arabidopsis thaliana]	Y1669_ARATH RecName: Full=Uncharacterized oxidoreductase At1g06690, chloroplastic; EC=1.-.-.-; Flags: Precursor;	GO:0009507,chloroplast; GO:0009941,chloroplast envelope; GO:0009535,chloroplast thylakoid membrane; GO:0005737,cytoplasm; GO:0005576,extracellular region; GO:0010287,plastoglobule; GO:0004033,aldo-keto reductase (NADP) activity; GO:0003674,molecular_function; GO:0003824,catalytic activity; GO:0016491,oxidoreductase activity; GO:0016614,oxidoreductase activity, acting on CH-OH group of donors; GO:…	PF00248.24:Aldo/keto reductase family		28.694	30.0985	27.4112	8.8001	10.0795	10.055	28.2081	31.8865	33.7441	8.933	8.5961	8.2963	32.2471	34.4242	32.2134	10.3831	11.4121	10.1405	37.2395	37.5314	37.7117	11.406	11.2513	10.3328	38.9945	37.1746	40.4493	17.5216	17.3846	16.3718		-1.45052	9.16746e-49	5.13162e-48	down	-1.77811	1.51116e-57
AT1G06790	AT1G06790	1	2087182	2089786	2605	K03022 DNA-directed RNA polymerase III subunit RPC8 | (RefSeq) RNA polymerase Rpb7 N-terminal domain-containing protein (A)	ko03020: RNA polymerase	RNA polymerase Rpb7 N-terminal domain-containing protein [Arabidopsis thaliana]	PLA15_ARATH RecName: Full=Phospholipase A1-Igamma1, chloroplastic {ECO:0000303|PubMed:15130548}; EC=3.1.1.-; AltName: Full=DAD1-like lipase 4 {ECO:0000303|PubMed:24430866}; Flags: Precursor;	GO:0009507,chloroplast; GO:0047714,galactolipase activity; GO:0008970,phospholipase A1 activity; GO:0004620,phospholipase activity; GO:0004806,triglyceride lipase activity; GO:0016042,lipid catabolic process; GO:0003674,molecular_function; GO:0003824,catalytic activity; GO:0016298,lipase activity; GO:0016787,hydrolase activity; GO:0016788,hydrolase activity, acting on ester bonds; GO:0052689,carb…	PF08292.15:RNA polymerase III subunit Rpc25		4.7162	3.8546	3.8632	3.4299	2.9207	2.3346	3.3005	2.9728	3.3779	2.3139	1.6815	2.7637	4.2902	3.68	4.2715	2.0546	2.1567	3.0421	3.6529	3.823	4.2535	1.3979	1.7809	1.3699	4.3929	4.6706	5.013	3.0076	3.87	3.0986		-0.395754	0.06689	0.082185	false	-0.424759	0.0872908
AT1G06800	PLA-I{gamma}1	1	2089417	2091686	2270	K16818 phospholipase A1 [EC:3.1.1.32] | (RefSeq) DAD1; alpha/beta-Hydrolases superfamily protein (A)	ko00564: Glycerophospholipid metabolism; ko00592: alpha-Linolenic acid metabolism; ko01100: Metabolic pathways; ko01110: Biosynthesis of secondary metabolites	unnamed protein product [Arabidopsis thaliana]	PLA15_ARATH RecName: Full=Phospholipase A1-Igamma1, chloroplastic {ECO:0000303|PubMed:15130548}; EC=3.1.1.-; AltName: Full=DAD1-like lipase 4 {ECO:0000303|PubMed:24430866}; Flags: Precursor;	GO:0009507,chloroplast; GO:0047714,galactolipase activity; GO:0008970,phospholipase A1 activity; GO:0004620,phospholipase activity; GO:0004806,triglyceride lipase activity; GO:0016042,lipid catabolic process; GO:0003674,molecular_function; GO:0003824,catalytic activity; GO:0016298,lipase activity; GO:0016787,hydrolase activity; GO:0016788,hydrolase activity, acting on ester bonds; GO:0052689,carb…	PF01764.28:Lipase (class 3)		2.2458	2.298	1.9856	3.4634	2.9117	2.9266	2.3276	2.3822	1.9539	3.3625	4.3305	3.5928	2.0853	1.9341	2.1306	2.2804	3.5117	3.7829	2.1357	2.6262	1.9998	3.0925	3.4869	3.2163	2.7621	2.6048	2.1098	3.6649	2.7011	3.773		0.634059	0.00118084	0.00172532	false	0.846271	1.07806e-05
AT1G06830	AT1G06830	1	2097106	2097655	550	K03676 glutaredoxin 3 | (RefSeq) Glutaredoxin family protein (A)	--	Glutaredoxin family protein [Arabidopsis thaliana]	GRS11_ARATH RecName: Full=Monothiol glutaredoxin-S11; Short=AtGrxS11; AltName: Full=Protein ROXY 6;	GO:0005737,cytoplasm; GO:0005634,nucleus; GO:0051537,2 iron, 2 sulfur cluster binding; GO:0097573,glutathione oxidoreductase activity; GO:0046872,metal ion binding; GO:0006995,cellular response to nitrogen starvation; GO:0003674,molecular_function; GO:0005488,binding; GO:0051536,iron-sulfur cluster binding; GO:0051540,metal cluster binding; GO:0003824,catalytic activity; GO:0015035,protein-disulf…	PF00462.27:Glutaredoxin		6.1563	4.8074	5.1264	1.0101	0.9642	1.2062	3.972	5.3598	4.7969	0.9158	0.9372	0.5328	4.9811	5.9311	5.0305	0.7608	0.285	0.147	3.7053	4.1465	4.397	0.2064	0.2702	0.174	3.0159	4.1714	3.5681	1.4354	0.6554	1.119		-2.21336	1.99278e-08	3.99358e-08	down	-2.48803	2.92741e-08
AT1G06840	AT1G06840	1	2097747	2103507	5761	K13430 serine/threonine-protein kinase PBS1 [EC:2.7.11.1] | (RefSeq) PBS1; Protein kinase superfamily protein (A)	ko04626: Plant-pathogen interaction	Leucine-rich repeat protein kinase family protein [Arabidopsis thaliana]	Y1684_ARATH RecName: Full=Probable LRR receptor-like serine/threonine-protein kinase At1g06840; EC=2.7.11.1; Flags: Precursor;	GO:0016021,integral component of membrane; GO:0005886,plasma membrane; GO:0005524,ATP binding; GO:0106310,protein serine kinase activity; GO:0004674,protein serine/threonine kinase activity; GO:0006468,protein phosphorylation; GO:0000166,nucleotide binding; GO:0003674,molecular_function; GO:0005488,binding; GO:0017076,purine nucleotide binding; GO:0030554,adenyl nucleotide binding; GO:0032553,rib…	PF07714.20:Protein tyrosine and serine/threonine kinase		8.5886	8.7743	8.8277	23.4451	23.9416	23.1272	8.1889	7.1368	7.0919	22.0712	21.4978	22.9983	8.6311	8.9976	8.2332	21.2394	21.184	22.4825	6.5477	6.6296	6.3508	19.9519	20.0996	20.207	7.3993	8.8161	6.912	13.8501	15.1119	14.9713		1.55197	9.32728e-102	9.89447e-101	up	1.65779	3.48571e-87
AT1G06850	bZIP52	1	2105048	2106749	1702	K20557 transcription factor VIP1 | (RefSeq) VIP1; VIRE2-interacting protein 1 (A)	ko04016: MAPK signaling pathway - plant	Similar to bZIP transcription factors [Arabidopsis thaliana]	RF2B_ORYSJ RecName: Full=Transcription factor RF2b;	GO:0005634,nucleus; GO:0003677,DNA binding; GO:0003700,DNA-binding transcription factor activity; GO:0003674,molecular_function; GO:0003676,nucleic acid binding; GO:0005488,binding; GO:0097159,organic cyclic compound binding; GO:1901363,heterocyclic compound binding; GO:0140110,transcription regulator activity; GO:0005575,cellular_component; GO:0005622,intracellular anatomical structure; GO:00432…	PF00170.24:bZIP transcription factor		11.3125	10.4744	9.7622	6.1979	5.79	4.454	11.9014	11.6585	11.4984	3.6166	4.3066	4.0803	9.3947	10.4986	10.7051	3.7557	4.4677	4.3551	10.7697	10.4735	9.6598	4.5931	5.1089	3.9669	8.9507	9.5902	8.7839	5.7543	10.059	6.9547		-0.818205	6.0405e-08	1.1745e-07	false	-1.46067	2.80875e-23
AT1G06890	AT1G06890	1	2111323	2114686	3364	K15285 solute carrier family 35, member E3 | (RefSeq) nodulin MtN21 /EamA-like transporter family protein (A)	--	nodulin MtN21 /EamA-like transporter family protein [Arabidopsis thaliana]	UXT3_ARATH RecName: Full=UDP-xylose transporter 3 {ECO:0000312|EMBL:AKA88214.1};	GO:0005768,endosome; GO:0005794,Golgi apparatus; GO:0000139,Golgi membrane; GO:0016021,integral component of membrane; GO:0005802,trans-Golgi network; GO:0015297,antiporter activity; GO:0005338,nucleotide-sugar transmembrane transporter activity; GO:0005464,UDP-xylose transmembrane transporter activity; GO:0008643,carbohydrate transport; GO:0015790,UDP-xylose transmembrane transport; GO:0003674,m…	PF03151.19:Triose-phosphate Transporter family		30.5013	29.0894	29.096	40.5141	42.2349	42.5586	25.7583	24.9664	24.3096	36.6546	36.6262	37.5955	28.5144	29.9087	30.5744	36.7578	35.6682	37.3472	21.1114	20.4021	20.4865	38.9618	37.8438	37.4947	21.0301	24.3075	21.614	33.0122	37.5793	36.75		0.62242	2.08201e-22	6.92798e-22	false	0.649753	2.09777e-20
AT1G06910	TRFL7	1	2120991	2123801	2811	--	--	TRF-like 7 [Arabidopsis thaliana]	--	--	PF00249.34:Myb-like DNA-binding domain		4.1706	3.9503	4.5747	2.7793	2.8358	2.6375	4.7034	4.305	3.4658	2.1027	2.217	1.8842	4.5151	4.0693	4.7174	2.5475	2.2803	2.3786	4.7098	4.4563	4.1094	2.2254	3.0079	2.8754	4.3833	4.5767	3.5719	3.9115	2.8786	3.2114		-0.499116	0.0119047	0.0158448	false	-0.920313	3.66315e-05
AT1G06960	AT1G06960	1	2135810	2137838	2029	K11094 U2 small nuclear ribonucleoprotein B'' | (RefSeq) RNA-binding (RRM/RBD/RNP motifs) family protein (A)	ko03040: Spliceosome	Strong similarity to a small nuclear ribonucleoprotein U2B'' - potato from Solanum tuberosum gb|M72892. It contains an RNA recognition motif PF|00076. ESTs gb|AA041158 and gb|AI992475 come from this gene [Arabidopsis thaliana]	RU2B2_ARATH RecName: Full=U2 small nuclear ribonucleoprotein B'' 2; Short=U2 snRNP B'' 2;	GO:0015030,Cajal body; GO:0005737,cytoplasm; GO:0005654,nucleoplasm; GO:0005681,spliceosomal complex; GO:0005686,U2 snRNP; GO:0003723,RNA binding; GO:0009631,cold acclimation; GO:0000398,mRNA splicing, via spliceosome; GO:0003674,molecular_function; GO:0003676,nucleic acid binding; GO:0005488,binding; GO:0097159,organic cyclic compound binding; GO:1901363,heterocyclic compound binding; GO:0006950…	PF00076.25:RNA recognition motif. (a.k.a. RRM, RBD, or RNP domain)		9.6431	9.5674	9.5436	3.8544	4.123	3.5227	10.0883	9.9538	10.441	2.7836	2.9163	2.7631	10.3065	10.2537	10.1301	3.8886	3.403	3.9638	9.6429	8.1985	9.2136	2.9494	2.2161	3.0852	9.7003	9.2596	9.3539	5.0495	4.3578	6.0986		-1.19923	4.36809e-15	1.15689e-14	down	-1.76383	3.35962e-27
AT1G06977	AT1G06977	1	13701971	13702749	779	--	--	--	--	--	--		1.0294	1.2875	1.4163	0.4538	0.4332	0.365	0.7011	1.3913	1.1984	0.194	0.3308	0.1881	0.743	0.6979	1.3383	0.7386	0.4695	0.4153	0.9056	0.6273	1.1584	0.5099	0.5723	0.6143	0.8044	0.7929	0.4113	1.0134	0.4049	0.395		-1.45593	0.0151066	0.019903	down	NA	NA
AT1G06980	AT1G06980	1	2142939	2143977	1039	--	--	6,7-dimethyl-8-ribityllumazine synthase [Arabidopsis thaliana]	--	--	PF14009.9:PADRE domain		3.1302	2.2377	2.7137	0.4375	0.6496	0.2736	1.0917	2.7121	2.3439	0.4363	0.5953	0.188	2.414	3.3141	2.3542	0.7048	0.7543	0.6616	1.1316	1.5286	1.5633	0.71	1.3826	0.9672	1.632	1.5712	1.4648	0.4643	0.824	0.6293		-2.44838	1.62981e-08	3.28004e-08	down	-2.26524	1.92745e-05
AT1G06983	AT1G06983	1	13838401	13839087	687	--	--	hypothetical protein ISN45_Aa01g028170 [Arabidopsis thaliana x Arabidopsis arenosa]	--	--	--		0.3987	0.204	0.2742	2.2598	3.8825	3.6043	0	0.291	0	5.7468	3.4593	4.9164	0.0863	0	0.0897	2.5744	2.104	2.0806	0	0	0	3.6816	1.9948	1.8199	0.2474	0.0987	0	1.4718	0.9072	1.1186		3.59979	8.70709e-08	1.67775e-07	up	5.72861	9.67355e-10
AT1G06993	AT1G06993	1	13872214	13872516	303	--	--	unnamed protein product [Arabidopsis thaliana]	--	--	--		3.0878	2.7082	2.1578	0.3334	0	0.1564	3.3276	6.4384	6.162	0.8312	1.0207	1.1282	5.6033	3.8877	5.5582	0.6905	1.3795	1.0676	10.8647	11.962	12.0315	2.9966	3.4332	2.8427	4.5012	3.2035	3.4367	1.4475	1.1897	0.2539		NA	NA	NA	NA	-2.33811	3.50436e-05
AT1G07000	EXO70B2	1	2150158	2152541	2384	K07195 exocyst complex component 7 | (RefSeq) EXO70B2; exocyst subunit exo70 family protein B2 (A)	--	exocyst subunit exo70 family protein B2 [Arabidopsis thaliana]	E70B2_ARATH RecName: Full=Exocyst complex component EXO70B2 {ECO:0000303|PubMed:16942608}; Short=AtExo70b2 {ECO:0000303|PubMed:16942608}; AltName: Full=Exocyst subunit Exo70 family protein B2 {ECO:0000303|PubMed:16942608};	GO:0005737,cytoplasm; GO:0005829,cytosol; GO:0000145,exocyst; GO:0070062,extracellular exosome; GO:0005634,nucleus; GO:0045335,phagocytic vesicle; GO:0005886,plasma membrane; GO:0005546,phosphatidylinositol-4,5-bisphosphate binding; GO:0043621,protein self-association; GO:0042545,cell wall modification; GO:0006952,defense response; GO:0006887,exocytosis; GO:1900426,positive regulation of defense …	PF03081.18:Exo70 exocyst complex subunit		27.659	27.8412	25.7635	87.521	88.8328	87.2132	18.5877	18.6854	20.2766	88.8102	96.6569	93.6164	17.14	15.9251	16.1908	68.5082	68.869	72.1139	11.089	11.2726	11.672	76.4695	76.8731	80.6515	18.5278	16.7682	15.2213	66.8672	61.096	61.9718		1.82134	6.9494e-233	1.87596e-231	up	2.36244	2.05881e-262
AT1G07010	SLP1	1	2152798	2155269	2472	--	--	Calcineurin-like metallo-phosphoesterase superfamily protein [Arabidopsis thaliana]	SLP1_ARATH RecName: Full=Shewanella-like protein phosphatase 1 {ECO:0000303|PubMed:21976480}; Short=AtSLP1 {ECO:0000303|PubMed:21976480}; EC=3.1.-.- {ECO:0000305}; Flags: Precursor;	GO:0009507,chloroplast; GO:0030145,manganese ion binding; GO:0016791,phosphatase activity; GO:0004721,phosphoprotein phosphatase activity; GO:0003674,molecular_function; GO:0005488,binding; GO:0043167,ion binding; GO:0043169,cation binding; GO:0046872,metal ion binding; GO:0046914,transition metal ion binding; GO:0003824,catalytic activity; GO:0016787,hydrolase activity; GO:0016788,hydrolase acti…	PF00149.31:Calcineurin-like phosphoesterase		44.287	43.9342	43.3405	16.8455	16.0788	14.9875	36.8162	37.0112	38.3447	19.1355	16.2417	16.1141	47.6017	47.1654	47.2502	18.5031	17.7993	17.766	64.6573	69.7062	65.2362	22.8744	19.9972	20.4554	68.1123	67.5976	67.2431	31.4729	32.7902	31.8781		-1.33468	5.84102e-67	4.2531e-66	down	-1.03817	4.00403e-30
AT1G07030	AT1G07030	1	2158413	2160818	2406	K15113 solute carrier family 25 (mitochondrial iron transporter), member 28/37 | (RefSeq) Mitochondrial substrate carrier family protein (A)	--	Mitochondrial substrate carrier family protein [Arabidopsis thaliana]	SAMC2_ARATH RecName: Full=Probable S-adenosylmethionine carrier 2, chloroplastic; Flags: Precursor;	GO:0031969,chloroplast membrane; GO:0016021,integral component of membrane; GO:0005743,mitochondrial inner membrane; GO:0000095,S-adenosyl-L-methionine transmembrane transporter activity; GO:0003674,molecular_function; GO:0005215,transporter activity; GO:0008324,cation transmembrane transporter activity; GO:0015075,ion transmembrane transporter activity; GO:0015101,organic cation transmembrane tr…	PF00153.30:Mitochondrial carrier protein		13.1	13.1297	12.2341	20.0605	21.989	22.9468	11.1712	11.5856	10.4123	22.7387	23.6489	23.4857	12.4313	12.3509	13.5362	20.6702	22.9222	22.0193	12.8622	15.0569	14.3363	19.5747	22.8605	24.7436	15.184	14.6281	14.459	23.9416	20.3418	18.9615		0.881362	2.24537e-18	6.64374e-18	false	1.16128	2.64e-30
AT1G07040	AT1G07040	1	2160919	2163387	2469	--	--	plant/protein [Arabidopsis thaliana]	--	--	PF07063.16:Domain of unknown function (DUF1338)		26.0681	22.3826	27.5718	221.187	222.37	233.214	19.4191	17.2038	18.9217	277.003	267.077	266.313	27.9717	30.0854	28.3898	268.312	267.31	274.279	13.4317	13.8886	14.6087	302.163	298.895	312.013	17.0593	17.509	17.2032	110.883	112.624	111.598		3.27666	0	0	up	3.95271	0
AT1G07070	AT1G07070	1	2168561	2169957	1397	K02917 large subunit ribosomal protein L35Ae | (RefSeq) Ribosomal protein L35Ae family protein (A)	ko03010: Ribosome	Ribosomal protein L35Ae family protein [Arabidopsis thaliana]	R35A1_ARATH RecName: Full=60S ribosomal protein L35a-1;	GO:0022625,cytosolic large ribosomal subunit; GO:0005576,extracellular region; GO:0003729,mRNA binding; GO:0003735,structural constituent of ribosome; GO:0002181,cytoplasmic translation; GO:0042273,ribosomal large subunit biogenesis; GO:0003674,molecular_function; GO:0003676,nucleic acid binding; GO:0003723,RNA binding; GO:0005488,binding; GO:0097159,organic cyclic compound binding; GO:1901363,he…	PF01247.21:Ribosomal protein L35Ae		8.0767	8.6643	6.9896	5.1688	2.7487	4.0873	8.1689	7.7957	7.7143	3.2401	2.7129	2.6417	8.5747	7.2199	8.2659	3.7471	2.9027	2.8376	9.7976	11.1337	8.9709	1.5763	2.5348	1.679	10.0776	8.9661	9.1929	3.9755	2.4374	5.0611		-0.861315	0.000870198	0.00128558	false	-1.37605	6.29241e-08
AT1G07090	LSH6	1	2173952	2175038	1087	--	--	LIGHT-DEPENDENT SHORT HYPOCOTYLS-like protein (DUF640) [Arabidopsis thaliana]	LSH6_ARATH RecName: Full=Protein LIGHT-DEPENDENT SHORT HYPOCOTYLS 6; AltName: Full=Protein ORGAN BOUNDARY 6;	GO:0005634,nucleus; GO:0003677,DNA binding; GO:0009299,mRNA transcription; GO:0090698,post-embryonic plant morphogenesis; GO:0009416,response to light stimulus; GO:0003674,molecular_function; GO:0003676,nucleic acid binding; GO:0005488,binding; GO:0097159,organic cyclic compound binding; GO:1901363,heterocyclic compound binding; GO:0006139,nucleobase-containing compound metabolic process; GO:0006…	PF04852.15:ALOG domain		13.6074	15.2238	15.3751	18.7251	19.7798	22.7554	10.8217	10.9675	9.111	18.2108	21.1962	22.823	19.3818	17.8393	18.7396	22.3757	22.5433	23.5476	11.2488	10.4527	10.5594	16.4448	17.2261	17.2569	12.6149	12.8263	11.0904	20.0532	22.0946	20.0636		0.594381	6.33633e-07	1.16386e-06	false	1.09777	2.43215e-16
AT1G07135	AT1G07135	1	2189877	2190784	908	--	--	glycine-rich protein [Arabidopsis thaliana]	--	GO:0031225,anchored component of membrane; GO:0071456,cellular response to hypoxia; GO:0001666,response to hypoxia; GO:0006950,response to stress; GO:0008150,biological_process; GO:0009628,response to abiotic stimulus; GO:0009987,cellular process; GO:0033554,cellular response to stress; GO:0036293,response to decreased oxygen levels; GO:0036294,cellular response to decreased oxygen levels; GO:004…	--		109.712	111.207	110.527	334.077	292.167	304.508	73.8902	88.9472	86.1396	225.83	189.999	195.344	62.0862	64.1182	55.8196	161.008	172.397	165.976	52.0094	52.6997	53.9032	173.118	148.828	155.943	77.904	77.5515	73.8818	170.943	175.425	170.165		1.61267	2.06626e-176	3.98877e-175	up	1.37912	1.60558e-54
AT1G07143	AT1G07143	1	16131687	16132318	632	--	--	--	--	--	--		0.7754	0.2164	0.3233	10.0693	12.3571	9.2221	0.3988	0.2058	0.1927	15.5412	14.2725	14.3726	0.3053	0.1434	0.0634	3.5588	4.9603	4.7986	0.4341	0.3222	0.2856	6.016	5.0164	7.4959	0.6999	0.2792	0.1267	1.3879	2.4241	2.1301		4.71721	7.91971e-31	3.2101e-30	up	5.88065	2.79875e-37
AT1G07150	MAPKKK13	1	2193941	2195996	2056	K20716 mitogen-activated protein kinase kinase kinase 17/18 | (RefSeq) MAPKKK17; mitogen-activated protein kinase kinase kinase 17 (A)	ko04016: MAPK signaling pathway - plant	mitogen-activated protein kinase kinase kinase 13 [Arabidopsis thaliana]	M3K20_ARATH RecName: Full=Mitogen-activated protein kinase kinase kinase 20 {ECO:0000303|PubMed:21969089}; Short=MAPKK kinase 20 {ECO:0000303|PubMed:21969089}; EC=2.7.11.25 {ECO:0000255|PROSITE-ProRule:PRU00159, ECO:0000269|PubMed:27913741, ECO:0000269|PubMed:28848569}; AltName: Full=Protein ABA-INSENSITIVE PROTEIN KINASE 1 {ECO:0000303|PubMed:27913741};	GO:0005737,cytoplasm; GO:0005634,nucleus; GO:0005524,ATP binding; GO:0004708,MAP kinase kinase activity; GO:0004709,MAP kinase kinase kinase activity; GO:0004672,protein kinase activity; GO:0019901,protein kinase binding; GO:0106310,protein serine kinase activity; GO:0009738,abscisic acid-activated signaling pathway; GO:0051301,cell division; GO:0048235,pollen sperm cell differentiation; GO:00467…	PF00069.28:Protein kinase domain		3.6272	2.7103	2.4294	14.8787	18.1005	17.944	1.8902	1.4396	1.674	23.7952	21.2582	21.2921	1.9634	1.9656	1.6538	20.9561	20.8211	22.763	2.2251	2.0068	2.8806	18.4498	20.2179	19.7357	2.7838	3.3794	3.1105	9.8899	10.6193	10.0126		2.66519	1.37776e-75	1.11125e-74	up	3.81446	5.25141e-160
AT1G07160	AT1G07160	1	2197854	2199773	1920	K17506 protein phosphatase 1L [EC:3.1.3.16] | (RefSeq) Protein phosphatase 2C family protein (A)	--	Protein phosphatase 2C family protein [Arabidopsis thaliana]	P2C02_ARATH RecName: Full=Probable protein phosphatase 2C 2; Short=AtPP2C02; EC=3.1.3.16; AltName: Full=Protein phosphatase AP2C2;	GO:0110165,cellular anatomical entity; GO:0046872,metal ion binding; GO:0017018,myosin phosphatase activity; GO:0006470,protein dephosphorylation; GO:0003674,molecular_function; GO:0005488,binding; GO:0043167,ion binding; GO:0043169,cation binding; GO:0003824,catalytic activity; GO:0004721,phosphoprotein phosphatase activity; GO:0004722,protein serine/threonine phosphatase activity; GO:0016787,hy…	PF00481.24:Protein phosphatase 2C		0.8395	0.9479	0.6638	7.8106	8.3949	8.0977	0.0819	0.169	1.4242	12.7642	11.8562	11.5505	0.351	0.2944	0.7295	9.1085	11.4411	9.8529	0.0509	0.2117	0.0235	9.8451	7.3709	7.991	0.5509	0.4014	0.4424	4.7592	3.5427	4.1738		3.4394	2.17428e-53	1.30627e-52	up	4.49852	5.44512e-05
AT1G07170	AT1G07170	1	2199997	2201272	1276	K12834 PHD finger-like domain-containing protein 5A | (RefSeq) PHF5-like protein (A)	ko03040: Spliceosome	hypothetical protein HID58_064205 [Brassica napus]	PHF5A_ARATH RecName: Full=PHD finger-like domain-containing protein 5A;	GO:0071011,precatalytic spliceosome; GO:0005689,U12-type spliceosomal complex; GO:0005686,U2 snRNP; GO:0000398,mRNA splicing, via spliceosome; GO:0000375,RNA splicing, via transesterification reactions; GO:0000377,RNA splicing, via transesterification reactions with bulged adenosine as nucleophile; GO:0006139,nucleobase-containing compound metabolic process; GO:0006396,RNA processing; GO:0006397,…	PF03660.17:PHF5-like protein		5.377	4.6445	5.2519	11.9142	9.974	10.3609	4.774	4.4846	5.6303	9.7107	9.0889	10.8312	4.7779	5.6456	5.0594	9.8382	9.9502	10.4577	4.4227	4.5001	4.6957	9.2504	7.4926	7.7254	5.2288	4.2184	5.5242	7.9743	7.3805	8.0485		1.20041	6.64871e-15	1.74974e-14	up	1.07795	9.56e-11
AT1G07180	NDA1	1	2204104	2207099	2996	K03885 NADH:quinone reductase (non-electrogenic) [EC:1.6.5.9] | (RefSeq) NDA1; alternative NAD(P)H dehydrogenase 1 (A)	ko00190: Oxidative phosphorylation; ko01100: Metabolic pathways	alternative NAD(P)H dehydrogenase 1 [Arabidopsis thaliana]	NDA1_ARATH RecName: Full=Internal alternative NAD(P)H-ubiquinone oxidoreductase A1, mitochondrial; EC=1.6.5.9; AltName: Full=Internal alternative NADH dehydrogenase NDA1; AltName: Full=Internal non-phosphorylating NAD(P)H dehydrogenase 1; Short=AtNDI1; AltName: Full=NADH:ubiquinone reductase (non-electrogenic) NDA1; Flags: Precursor;	GO:0031304,intrinsic component of mitochondrial inner membrane; GO:0005759,mitochondrial matrix; GO:0005739,mitochondrion; GO:0005777,peroxisome; GO:0050136,NADH dehydrogenase (quinone) activity; GO:0003954,NADH dehydrogenase activity; GO:0003959,NADPH dehydrogenase activity; GO:0016491,oxidoreductase activity; GO:0071482,cellular response to light stimulus; GO:0006116,NADH oxidation; GO:0003674,…	PF07992.17:Pyridine nucleotide-disulphide oxidoreductase		29.8245	29.4038	27.8822	5.379	4.6896	5.0903	33.2567	32.8785	35.3305	3.6924	3.9686	3.3773	34.1031	33.5676	30.3741	5.426	6.239	6.525	69.2925	69.0758	72.6216	5.8343	5.0701	5.8023	61.3675	59.0311	63.3903	17.592	15.7263	16.3681		-2.39988	8.70717e-137	1.25064e-135	down	-3.11674	3.26281e-190
AT1G07187	AT1G07187	1	16471282	16471983	702	--	--	--	--	--	--		6.8541	5.0653	5.8791	53.888	55.7617	50.2204	3.6506	5.6814	4.7412	79.4285	70.855	77.567	3.8476	4.7759	4.9123	71.6043	70.6324	76.5526	6.8667	7.8896	7.9182	80.9986	79.7384	82.0039	6.5636	6.4107	5.5911	17.6185	18.4219	16.7664		3.28985	1.33857e-136	1.92126e-135	up	4.10357	1.20895e-187
AT1G07200	AT1G07200	1	2208477	2212718	4242	K03695 ATP-dependent Clp protease ATP-binding subunit ClpB | (RefSeq) HSP101; heat shock protein 101 (A)	--	Double Clp-N motif-containing P-loop nucleoside triphosphate hydrolases superfamily protein [Arabidopsis thaliana]	SMXL6_ARATH RecName: Full=Protein SMAX1-LIKE 6 {ECO:0000303|PubMed:23893171}; Short=AtSMXL6 {ECO:0000303|PubMed:23893171}; AltName: Full=Protein D53-like 2 {ECO:0000303|PubMed:24336200}; Short=AtD53-like 2 {ECO:0000303|PubMed:24336200}; AltName: Full=Protein D53-like SMXL 6 {ECO:0000303|PubMed:26546446};	GO:0005634,nucleus; GO:1902347,response to strigolactone; GO:0008150,biological_process; GO:0010033,response to organic substance; GO:0014070,response to organic cyclic compound; GO:0033993,response to lipid; GO:0042221,response to chemical; GO:0050896,response to stimulus; GO:1901700,response to oxygen-containing compound; GO:0005575,cellular_component; GO:0005622,intracellular anatomical struct…	PF07724.17:AAA domain (Cdc48 subfamily)		7.4856	6.3026	7.308	15.7297	17.3145	16.786	7.2551	7.0066	6.62	12.329	12.5279	14.2483	6.8249	7.6793	7.6645	14.3086	13.2774	12.7825	6.9222	7.3935	6.7927	13.4575	13.5144	12.4311	7.0095	7.7062	6.6012	13.4867	13.7452	12.6416		1.36329	2.08156e-60	1.3823e-59	up	0.992477	2.9902e-27
AT1G07220	AT1G07220	1	2216925	2219649	2725	--	--	O-glucosyltransferase rumi-like protein (DUF821) [Arabidopsis thaliana]	--	GO:0016021,integral component of membrane; GO:0016740,transferase activity; GO:0003674,molecular_function; GO:0003824,catalytic activity; GO:0005575,cellular_component; GO:0016020,membrane; GO:0031224,intrinsic component of membrane; GO:0110165,cellular anatomical entity	PF05686.15:Glycosyl transferase family 90		10.2547	10.9861	11.0889	17.0089	15.49	15.2014	8.8479	8.9739	8.7782	13.7725	13.1648	12.8754	8.4643	8.1422	8.8373	9.831	10.0623	8.6828	8.3951	9.1012	8.1594	11.3963	11.8612	10.9159	10.6294	10.1555	9.0743	11.1341	14.0145	12.4186		0.683512	4.66272e-12	1.09956e-11	false	0.66741	4.00122e-10
AT1G07240	UGT71C5	1	2223625	2225524	1900	K08237 hydroquinone glucosyltransferase [EC:2.4.1.218] | (RefSeq) GT72B1; UDP-Glycosyltransferase superfamily protein (A)	--	UDP-glucosyl transferase 71C5 [Arabidopsis thaliana]	U71C5_ARATH RecName: Full=UDP-glycosyltransferase 71C5; EC=2.4.1.-;	GO:0005829,cytosol; GO:0010294,abscisic acid glucosyltransferase activity; GO:0080043,quercetin 3-O-glucosyltransferase activity; GO:1902265,abscisic acid homeostasis; GO:0009687,abscisic acid metabolic process; GO:0009819,drought recovery; GO:0010030,positive regulation of seed germination; GO:0003674,molecular_function; GO:0003824,catalytic activity; GO:0008194,UDP-glycosyltransferase activity;…	PF00201.21:UDP-glucoronosyl and UDP-glucosyl transferase		24.9725	21.882	23.0551	42.266	40.1393	38.6814	20.9173	19.9417	19.1622	41.1438	38.821	37.4494	21.5879	23.2734	20.5767	36.8621	36.0515	34.2219	9.8801	11.1671	9.6885	34.0485	32.277	32.842	11.912	12.586	12.774	28.3235	26.9647	27.5322		0.915689	4.9047e-36	2.21217e-35	false	1.05443	1.85407e-43
AT1G07270	AT1G07270	1	2229444	2233017	3574	K02213 cell division control protein 6 | (RefSeq) Cell division control, Cdc6 (A)	--	Cell division control, Cdc6 [Arabidopsis thaliana]	CDC6B_ARATH RecName: Full=Cell division control protein 6 homolog B {ECO:0000305}; Short=AtCDC6b {ECO:0000303|PubMed:11752380};	GO:0005634,nucleus; GO:0003688,DNA replication origin binding; GO:0051301,cell division; GO:0006270,DNA replication initiation; GO:0033314,mitotic DNA replication checkpoint signaling; GO:0003674,molecular_function; GO:0003676,nucleic acid binding; GO:0003677,DNA binding; GO:0003690,double-stranded DNA binding; GO:0005488,binding; GO:0043565,sequence-specific DNA binding; GO:0097159,organic cycli…	PF13401.9:AAA domain		0.4761	1.044	0.4159	0.0771	0.0245	0.0482	0.9835	0.7501	0.7643	0.2563	0.1574	0.0746	0.7266	0.83	0.6734	0.0532	0.0532	0.0206	0.6382	0.5803	0.9368	0.0866	0.0504	0	0.6378	0.3593	0.7949	0.1339	0.1834	0.1174		NA	NA	NA	NA	-2.27119	3.65631e-05
AT1G07280	AT1G07280	1	2238017	2241471	3455	--	--	Tetratricopeptide repeat (TPR)-like superfamily protein [Arabidopsis thaliana]	--	--	--		62.1512	64.4493	59.6633	15.3473	16.4836	16.6969	47.1565	45.933	44.1021	17.1454	17.7352	16.8782	59.324	62.6759	58.7197	23.8412	24.4404	23.743	33.8376	33.5371	36.2717	19.3687	17.911	18.2422	37.0423	38.433	40.8865	34.0719	35.2125	36.6696		-1.81671	1.24419e-192	2.65383e-191	down	-1.32039	1.8166e-98
AT1G07310	AT1G07310	1	2247112	2248961	1850	--	--	Calcium-dependent lipid-binding (CaLB domain) family protein [Arabidopsis thaliana]	--	GO:0006952,defense response; GO:0006950,response to stress; GO:0008150,biological_process; GO:0050896,response to stimulus	PF00168.33:C2 domain		31.2345	27.3771	29.1339	63.7475	59.3607	59.3726	30.6116	27.9325	28.0392	62.1312	60.2372	58.2071	30.702	30.8821	29.4126	59.6856	62.2747	61.7255	21.8196	22.1673	18.535	63.1585	63.4336	61.1738	21.2002	22.1081	20.2201	39.3306	43.0626	42.4768		1.1796	2.07034e-70	1.57786e-69	up	1.14692	1.39237e-66
AT1G07320	RPL4	1	2248967	2250529	1563	K02926 large subunit ribosomal protein L4 | (RefSeq) RPL4; ribosomal protein L4 (A)	ko03010: Ribosome	ribosomal protein L4 [Arabidopsis thaliana]	RK4_ARATH RecName: Full=50S ribosomal protein L4, chloroplastic; AltName: Full=CL4; AltName: Full=R-protein L4; Flags: Precursor;	GO:0009507,chloroplast; GO:0009570,chloroplast stroma; GO:0009535,chloroplast thylakoid membrane; GO:0022626,cytosolic ribosome; GO:0005576,extracellular region; GO:0005634,nucleus; GO:0000311,plastid large ribosomal subunit; GO:0009547,plastid ribosome; GO:0009579,thylakoid; GO:0003729,mRNA binding; GO:0008266,poly(U) RNA binding; GO:0019843,rRNA binding; GO:0003735,structural constituent of rib…	PF00573.25:Ribosomal protein L4/L1 family		138.53	150.617	151.529	68.0207	62.7658	61.4827	164.955	169.523	177.833	57.5235	55.6665	54.1788	127.09	122.587	122.989	62.8477	64.5503	60.952	180.081	174.05	173.106	48.76	51.5649	48.8936	155.487	149.582	158.895	82.0772	83.7484	79.4875		-1.07403	4.23685e-74	3.35612e-73	down	-1.52937	2.85383e-129
AT1G07340	STP2	1	2254822	2256850	2029	K24193 MFS transporter, SP family, sugar:H+ symporter | (RefSeq) STP2; sugar transporter 2 (A)	--	sugar transporter 2 [Arabidopsis thaliana]	STP2_ARATH RecName: Full=Sugar transport protein 2; AltName: Full=Hexose transporter 2;	GO:0005887,integral component of plasma membrane; GO:0015145,monosaccharide transmembrane transporter activity; GO:0015293,symporter activity; GO:0015749,monosaccharide transmembrane transport; GO:0009555,pollen development; GO:0003674,molecular_function; GO:0005215,transporter activity; GO:0015144,carbohydrate transmembrane transporter activity; GO:0022857,transmembrane transporter activity; GO:…	PF00083.27:Sugar (and other) transporter		0.7399	0.3245	0.6301	2.1868	2.2017	1.7987	0.9718	0.5657	1.1315	0.6573	0.7032	0.7531	0.1602	0.1075	1.4508	0.2482	0.5578	0.5516	0.093	0.2657	0.471	0.2356	0.3232	0.6244	0.153	0.314	0	0.9885	0.2673	0.2053		1.98825	8.57726e-09	1.74953e-08	up	-0.251222	0.547589
AT1G07350	SR45a	1	2257384	2260187	2804	K12897 transformer-2 protein | (RefSeq) RNA-binding (RRM/RBD/RNP motifs) family protein (A)	ko03040: Spliceosome	RNA-binding (RRM/RBD/RNP motifs) family protein [Arabidopsis thaliana]	SR45A_ARATH RecName: Full=Serine/arginine-rich splicing factor SR45a; Short=At-SR45A; Short=AtSR45a; AltName: Full=Protein TRANSFORMER2-like; Short=atTra2;	GO:0016607,nuclear speck; GO:0005681,spliceosomal complex; GO:0003723,RNA binding; GO:0006397,mRNA processing; GO:0048026,positive regulation of mRNA splicing, via spliceosome; GO:0043484,regulation of RNA splicing; GO:0009644,response to high light intensity; GO:0008380,RNA splicing; GO:0003674,molecular_function; GO:0003676,nucleic acid binding; GO:0005488,binding; GO:0097159,organic cyclic com…	PF00076.25:RNA recognition motif. (a.k.a. RRM, RBD, or RNP domain)		19.7484	15.8165	16.6088	41.2356	44.2695	45.0674	17.563	16.9209	17.0502	47.1434	47.3594	42.9992	19.2833	16.8159	18.482	37.7987	40.1284	41.2724	24.289	23.1245	22.5886	38.9764	39.3944	42.7368	20.8565	21.671	20.4797	38.3294	38.3792	37.6106		1.44775	2.56973e-68	1.91094e-67	up	1.50131	2.24894e-90
AT1G07367	AT1G07367	1	17388989	17389500	512	--	--	unknown protein [Arabidopsis thaliana]	--	--	--		0.4411	0.0903	0.5664	0	0.1909	0	0	0	0	0	0.1021	0	0.0764	0.2691	0	0	0	0	0.388	0.3226	0.5003	0	0	0	2.8467	2.0968	3.0137	0.2605	0.0892	0		NA	NA	NA	NA	NA	NA
AT1G07370	PCNA1	1	2263037	2264553	1517	K04802 proliferating cell nuclear antigen | (RefSeq) PCNA1; proliferating cellular nuclear antigen 1 (A)	ko03030: DNA replication; ko03410: Base excision repair; ko03420: Nucleotide excision repair; ko03430: Mismatch repair	proliferating cellular nuclear antigen 1 [Arabidopsis thaliana]	PCNA1_ARATH RecName: Full=Proliferating cellular nuclear antigen 1; Short=PCNA 1;	GO:0005737,cytoplasm; GO:0005829,cytosol; GO:0005730,nucleolus; GO:0005634,nucleus; GO:0043626,PCNA complex; GO:0003677,DNA binding; GO:0030337,DNA polymerase processivity factor activity; GO:0006272,leading strand elongation; GO:0006298,mismatch repair; GO:0051726,regulation of cell cycle; GO:0006275,regulation of DNA replication; GO:0019985,translesion synthesis; GO:0003674,molecular_function; …	PF02747.18:Proliferating cell nuclear antigen, C-terminal domain		10.7634	11.4977	10.6315	1.6538	0.8959	1.4677	15.6521	14.9237	12.6077	0.9806	1.414	0.4754	10.6539	8.1392	11.5327	1.2498	0.8785	0.7515	13.0404	10.6316	11.0519	0.452	1.0083	0.1694	10.8953	8.0433	11.5544	2.2123	2.7116	3.8804		-2.91278	1.57434e-37	7.31098e-37	down	-3.83395	5.79283e-53
AT1G07373	AT1G07373	1	17392374	17393026	653	--	--	hypothetical protein ISN45_At01g039260 [Arabidopsis thaliana x Arabidopsis arenosa]	--	--	--		0.1365	0	0.5632	0.0773	0	0.0726	0.1287	0	0.0622	0	0	0	0.2364	0.4163	0	0.0801	0	0	0.3601	0.4989	0.4975	0	0.0759	0	1.3548	2.0946	2.208	0.1343	0.138	0		NA	NA	NA	NA	NA	NA
AT1G07390	RLP1	1	2269622	2274901	5280	--	--	receptor like protein 1 [Arabidopsis thaliana]	RLP1_ARATH RecName: Full=Receptor-like protein 1 {ECO:0000303|PubMed:18434605}; Short=AtRLP1 {ECO:0000303|PubMed:18434605}; AltName: Full=Receptor of eMax {ECO:0000303|PubMed:23898033}; Flags: Precursor;	GO:0016021,integral component of membrane; GO:0005886,plasma membrane; GO:0042742,defense response to bacterium; GO:0045087,innate immune response; GO:0006950,response to stress; GO:0006952,defense response; GO:0008150,biological_process; GO:0009605,response to external stimulus; GO:0009607,response to biotic stimulus; GO:0009617,response to bacterium; GO:0043207,response to external biotic stimu…	PF13855.9:Leucine rich repeat		1.283	1.2449	1.5724	3.6237	3.77	3.9409	1.0743	1.1946	1.0379	1.9382	2.0474	1.9884	1.753	1.4397	1.324	3.1295	3.7357	3.7846	1.5275	1.7188	1.7832	1.6765	1.857	2.4354	2.2512	2.1688	1.8196	2.5479	2.1478	2.4159		1.58806	1.25257e-24	4.41894e-24	up	0.939223	6.67441e-07
AT1G07400	AT1G07400	1	2274926	2275783	858	K13993 HSP20 family protein | (RefSeq) HSP20-like chaperones superfamily protein (A)	ko04141: Protein processing in endoplasmic reticulum	HSP20-like chaperones superfamily protein [Arabidopsis thaliana]	HS178_ARATH RecName: Full=17.8 kDa class I heat shock protein; AltName: Full=17.8 kDa heat shock protein; Short=AtHsp17.8;	GO:0005737,cytoplasm; GO:0043621,protein self-association; GO:0051082,unfolded protein binding; GO:0071456,cellular response to hypoxia; GO:0051259,protein complex oligomerization; GO:0006457,protein folding; GO:0009408,response to heat; GO:0042542,response to hydrogen peroxide; GO:0006979,response to oxidative stress; GO:0009651,response to salt stress; GO:0003674,molecular_function; GO:0005488,…	PF00011.24:Hsp20/alpha crystallin family		7.9446	9.7763	6.2389	24.6646	33.8803	35.1248	1.0772	0.96	0.9934	54.1852	51.9047	56.8614	8.1849	9.3993	8.7861	46.5757	46.8898	64.5662	1.6444	1.8511	1.8931	46.1652	39.6639	40.3234	2.234	2.5197	2.5207	13.0349	8.6128	10.3557		2.09371	3.56116e-37	1.64416e-36	up	5.83503	1.28098e-172
AT1G07410	RABA2b	1	2276030	2277524	1495	K07904 Ras-related protein Rab-11A | (RefSeq) RABA2D; RAB GTPase homolog A2D (A)	ko04144: Endocytosis	RAB GTPase homolog A2B [Arabidopsis thaliana]	RAA2B_ARATH RecName: Full=Ras-related protein RABA2b; Short=AtRABA2b;	GO:0009504,cell plate; GO:0005768,endosome; GO:0010008,endosome membrane; GO:0005794,Golgi apparatus; GO:0005886,plasma membrane; GO:0005525,GTP binding; GO:0003924,GTPase activity; GO:0042546,cell wall biogenesis; GO:0015031,protein transport; GO:0000166,nucleotide binding; GO:0003674,molecular_function; GO:0005488,binding; GO:0017076,purine nucleotide binding; GO:0019001,guanyl nucleotide bindi…	PF00071.25:Ras family		2.2509	2.2635	2.4916	2.9477	4.6192	4.9944	2.6349	1.6238	2.4396	4.958	6.0165	5.275	2.2856	2.3285	3.0737	6.3332	7.1	10.6727	2.5262	1.7382	2.5153	4.9926	6.2136	5.6273	2.5045	2.9978	2.4072	3.3238	2.7475	2.0103		0.967143	0.000219508	0.000340208	false	1.36398	1.68032e-08
AT1G07420	SMO2-1	1	2277555	2280502	2948	K14424 plant 4alpha-monomethylsterol monooxygenase [EC:1.14.18.11] | (RefSeq) SMO2-1; sterol 4-alpha-methyl-oxidase 2-1 (A)	ko00100: Steroid biosynthesis; ko01100: Metabolic pathways; ko01110: Biosynthesis of secondary metabolites	hypothetical protein CARUB_v10009860mg, partial [Capsella rubella]	SMO22_ARATH RecName: Full=Methylsterol monooxygenase 2-2 {ECO:0000303|PubMed:14653780}; EC=1.14.18.11 {ECO:0000269|PubMed:11707264}; EC=1.14.18.9 {ECO:0000269|PubMed:11707264}; AltName: Full=Sterol 4-alpha-methyl-oxidase 1 {ECO:0000303|PubMed:11707264, ECO:0000303|PubMed:14653780}; Short=AtSMO1 {ECO:0000303|PubMed:11707264, ECO:0000303|PubMed:14653780}; AltName: Full=Sterol 4-alpha-methyl-oxidase…	GO:0009941,chloroplast envelope; GO:0005783,endoplasmic reticulum; GO:0005789,endoplasmic reticulum membrane; GO:0016021,integral component of membrane; GO:0016020,membrane; GO:0000254,C-4 methylsterol oxidase activity; GO:0005506,iron ion binding; GO:0016491,oxidoreductase activity; GO:0080065,4-alpha-methyl-delta7-sterol oxidation; GO:0009793,embryo development ending in seed dormancy; GO:00161…	PF04116.16:Fatty acid hydroxylase		16.6356	16.3647	15.8255	9.47	8.4724	8.7835	13.2408	12.4126	11.3614	8.4487	8.6182	7.9828	15.8302	14.9571	15.808	7.8515	8.736	10.6923	6.8667	7.5488	6.4978	9.6398	10.6906	10.4294	8.1323	8.2726	8.9215	11.9253	11.6501	10.9721		-0.746426	3.57175e-13	8.83162e-13	false	-0.476632	3.07774e-05
AT1G07430	HAI2	1	2280746	2282828	2083	K14497 protein phosphatase 2C [EC:3.1.3.16] | (RefSeq) HAI2; highly ABA-induced PP2C protein 2 (A)	ko04016: MAPK signaling pathway - plant; ko04075: Plant hormone signal transduction	highly ABA-induced PP2C protein 2 [Arabidopsis thaliana]	P2C03_ARATH RecName: Full=Protein phosphatase 2C 3 {ECO:0000303|PubMed:19021904}; Short=AtPP2C03 {ECO:0000303|PubMed:19021904}; EC=3.1.3.16 {ECO:0000305}; AltName: Full=Protein AKT1-INTERACTING 1 {ECO:0000303|PubMed:17898163}; AltName: Full=Protein HIGHLY ABA-INDUCED PP2C 2 {ECO:0000303|PubMed:19880399}; AltName: Full=Protein HONSU {ECO:0000303|PubMed:23378449}; AltName: Full=Protein phosphatase …	GO:0005737,cytoplasm; GO:0005634,nucleus; GO:0005886,plasma membrane; GO:0046872,metal ion binding; GO:0017018,myosin phosphatase activity; GO:0004722,protein serine/threonine phosphatase activity; GO:0009788,negative regulation of abscisic acid-activated signaling pathway; GO:1902039,negative regulation of seed dormancy process; GO:0035970,peptidyl-threonine dephosphorylation; GO:0009939,positiv…	PF00481.24:Protein phosphatase 2C		4.6282	4.2335	4.0948	18.9201	18.1854	20.3613	1.6531	2.6384	1.8953	20.0843	14.6844	16.1932	6.1746	6.2279	5.3857	15.1485	15.7349	16.2085	3.5366	4.3801	4.5639	13.7254	16.1137	13.7834	5.241	5.7871	5.4423	11.2063	10.5203	9.4243		2.27375	5.85032e-89	5.42093e-88	up	3.1282	4.20995e-75
AT1G07450	AT1G07450	1	2287926	2289336	1411	K08081 tropinone reductase I [EC:1.1.1.206] | (RefSeq) NAD(P)-binding Rossmann-fold superfamily protein (A)	ko00960: Tropane, piperidine and pyridine alkaloid biosynthesis; ko01100: Metabolic pathways; ko01110: Biosynthesis of secondary metabolites	NAD(P)-binding Rossmann-fold superfamily protein [Arabidopsis thaliana]	TRNH2_ARATH RecName: Full=Tropinone reductase homolog At1g07450 {ECO:0000305}; EC=1.1.1.- {ECO:0000305};	GO:0005576,extracellular region; GO:0016491,oxidoreductase activity; GO:0003674,molecular_function; GO:0003824,catalytic activity; GO:0005575,cellular_component; GO:0110165,cellular anatomical entity	PF13561.9:Enoyl-(Acyl carrier protein) reductase		4.341	3.5067	4.8616	0.1554	0.0494	0	2.4561	4.5797	3.7467	0.155	0	0.1002	6.53	5.3904	5.5109	0.0536	0.1608	0	6.3509	4.8869	4.7756	0.1164	0.1524	0.1472	4.8014	3.3487	4.6418	0.3599	1.2016	0.8679		-5.86663	6.52833e-14	1.65911e-13	down	-5.30863	6.74515e-13
AT1G07480	AT1G07480	1	2296023	2299544	3522	K03122 transcription initiation factor TFIIA large subunit | (RefSeq) Transcription factor IIA, alpha/beta subunit (A)	ko03022: Basal transcription factors	Transcription factor IIA, alpha/beta subunit [Arabidopsis thaliana]	--	GO:0005672,transcription factor TFIIA complex; GO:0006367,transcription initiation at RNA polymerase II promoter; GO:0006139,nucleobase-containing compound metabolic process; GO:0006351,DNA-templated transcription; GO:0006352,DNA-templated transcription initiation; GO:0006366,transcription by RNA polymerase II; GO:0006725,cellular aromatic compound metabolic process; GO:0006807,nitrogen compound …	PF03153.16:Transcription factor IIA, alpha/beta subunit		9.4127	9.9448	9.813	18.3786	17.0782	16.7	9.5113	9.5962	9.245	20.2908	16.583	16.9202	9.5139	8.7624	9.5743	17.4514	18.1026	18.2909	9.0163	10.2464	9.0319	20.3376	17.5262	18.663	10.9131	10.8785	11.013	17.4872	17.3053	18.4564		0.961066	2.86518e-25	1.02792e-24	false	1.00998	1.6175e-21
AT1G07530	SCL14	1	2313581	2316507	2927	K14494 DELLA protein | (RefSeq) RGL2; RGA-like 2 (A)	ko04075: Plant hormone signal transduction	SCARECROW-like 14 [Arabidopsis thaliana]	SCL14_ARATH RecName: Full=Scarecrow-like protein 14; Short=AtSCL14; AltName: Full=GRAS family protein 2; Short=AtGRAS-2;	GO:0005829,cytosol; GO:0005634,nucleus; GO:0003700,DNA-binding transcription factor activity; GO:0043565,sequence-specific DNA binding; GO:0000976,transcription cis-regulatory region binding; GO:0045893,positive regulation of DNA-templated transcription; GO:0006355,regulation of DNA-templated transcription; GO:0080183,response to photooxidative stress; GO:0009410,response to xenobiotic stimulus; …	PF03514.17:GRAS domain family		20.8413	19.8256	22.7737	48.6479	46.3484	48.8441	18.4934	14.9107	15.6409	41.9209	40.929	41.0249	20.1259	22.0442	21.9363	38.8872	41.4698	42.8402	18.7216	19.8146	19.1584	39.4582	40.9825	39.9957	21.3916	20.3742	17.2617	38.4889	38.4268	38.7771		1.30371	8.82511e-92	8.42021e-91	up	1.42451	8.74861e-80
AT1G07590	AT1G07590	1	2336477	2339391	2915	K17710 pentatricopeptide repeat domain-containing protein 1 | (RefSeq) Tetratricopeptide repeat (TPR)-like superfamily protein (A)	--	Tetratricopeptide repeat (TPR)-like superfamily protein [Arabidopsis thaliana]	PPR19_ARATH RecName: Full=Pentatricopeptide repeat-containing protein At1g07590, mitochondrial; Flags: Precursor;	GO:0005739,mitochondrion; GO:0005575,cellular_component; GO:0005622,intracellular anatomical structure; GO:0005737,cytoplasm; GO:0043226,organelle; GO:0043227,membrane-bounded organelle; GO:0043229,intracellular organelle; GO:0043231,intracellular membrane-bounded organelle; GO:0110165,cellular anatomical entity	PF13041.9:PPR repeat family		27.5789	35.3412	31.6103	47.2751	47.3866	50.8108	22.7599	19.8117	17.824	73.7648	65.2923	70.8699	24.3187	27.5192	29.02	60.2379	56.959	56.715	31.1472	31.199	32.9004	66.508	66.5152	66.4808	58.3318	52.4977	45.5914	69.9516	38.3018	44.4726		0.744811	1.35409e-20	4.28466e-20	false	1.88605	4.36031e-122
AT1G07610	MT1C	1	2341447	2342148	702	--	--	unnamed protein product, partial [Brassica rapa]	--	--	--		5.6366	4.5825	4.9573	5.1644	4.6787	6.1593	6.4801	3.0804	4.08	7.9439	4.7346	5.3322	2.6749	3.2194	3.0578	7.3428	4.7087	4.2048	10.7315	9.6694	9.6335	6.0977	5.4087	3.732	17.696	16.8225	11.1059	6.765	4.6075	3.4664		0.201168	0.454688	0.492352	false	0.493835	0.120948
AT1G07620	ATOBGM	1	2344390	2346889	2500	--	--	GTP-binding protein Obg/CgtA [Arabidopsis thaliana]	TRM32_ARATH RecName: Full=Protein TRM32; AltName: Full=TON1-RECRUITING MOTIF protein 32;	--	PF14309.9:Domain of unknown function (DUF4378)		10.3399	8.2998	7.9184	11.0163	10.6453	11.5314	3.5972	3.458	3.3108	11.7127	13.0545	12.9628	5.3384	6.1457	5.5296	9.3109	9.0417	9.4758	2.9494	2.7529	3.2858	10.3828	10.9387	11.0844	5.6978	5.9848	5.3966	14.9819	14.6003	13.5552		0.446442	0.000130814	0.000205867	false	1.95043	6.5941e-56
AT1G07630	PLL5	1	2348915	2351799	2885	K01102 pyruvate dehydrogenase phosphatase [EC:3.1.3.43] | (RefSeq) Protein phosphatase 2C family protein (A)	--	pol-like 5 [Arabidopsis thaliana]	P2C04_ARATH RecName: Full=Probable protein phosphatase 2C 4; Short=AtPP2C04; EC=3.1.3.16; AltName: Full=Protein POLTERGEIST-LIKE 5; AltName: Full=Protein phosphatase 2C PLL5; Short=PP2C PLL5;	GO:0005634,nucleus; GO:0046872,metal ion binding; GO:0017018,myosin phosphatase activity; GO:0048366,leaf development; GO:0006470,protein dephosphorylation; GO:0003674,molecular_function; GO:0005488,binding; GO:0043167,ion binding; GO:0043169,cation binding; GO:0003824,catalytic activity; GO:0004721,phosphoprotein phosphatase activity; GO:0004722,protein serine/threonine phosphatase activity; GO:…	PF00481.24:Protein phosphatase 2C		15.1392	16.4289	16.921	17.2973	16.1611	18.3945	10.851	10.3714	11.0711	16.6938	18.4185	16.5391	13.5676	12.5996	12.2968	17.5749	16.8788	17.2682	9.0773	9.0292	8.3189	16.4946	15.5498	17.7921	11.1637	12.421	11.7482	23.124	22.1437	22.2432		0.219872	0.00894978	0.0120553	false	0.762437	1.08124e-17
AT1G07645	DSI-1VOC	1	2367437	2368436	1000	--	--	dessication-induced 1VOC superfamily protein [Arabidopsis thaliana]	--	GO:0016301,kinase activity; GO:0016310,phosphorylation; GO:0003674,molecular_function; GO:0003824,catalytic activity; GO:0016740,transferase activity; GO:0016772,transferase activity, transferring phosphorus-containing groups; GO:0006793,phosphorus metabolic process; GO:0006796,phosphate-containing compound metabolic process; GO:0008150,biological_process; GO:0008152,metabolic process; GO:0009987…	PF12681.10:Glyoxalase-like domain		0	0.0674	0	0.7471	0.7131	0.7711	0	0	0.06	1.9373	0.3812	0.0722	0	0.134	0.2373	0.1548	0.2319	0	0	1.2651	0.4805	0	0	0.3539	0.1636	1.1095	0.1777	1.5571	1.4664	1.7639		NA	NA	NA	NA	NA	NA
AT1G07650	AT1G07650	1	2359111	2366736	7626	K13416 brassinosteroid insensitive 1-associated receptor kinase 1 [EC:2.7.10.1 2.7.11.1] | (RefSeq) BAK1; BRI1-associated receptor kinase (A)	ko04016: MAPK signaling pathway - plant; ko04075: Plant hormone signal transduction; ko04626: Plant-pathogen interaction	Leucine-rich repeat transmembrane protein kinase [Arabidopsis thaliana]	Y1765_ARATH RecName: Full=Probable LRR receptor-like serine/threonine-protein kinase At1g07650; EC=2.7.11.1; Flags: Precursor;	GO:0016021,integral component of membrane; GO:0005886,plasma membrane; GO:0005524,ATP binding; GO:0106310,protein serine kinase activity; GO:0004674,protein serine/threonine kinase activity; GO:0006468,protein phosphorylation; GO:0000166,nucleotide binding; GO:0003674,molecular_function; GO:0005488,binding; GO:0017076,purine nucleotide binding; GO:0030554,adenyl nucleotide binding; GO:0032553,rib…	PF07714.20:Protein tyrosine and serine/threonine kinase		19.2806	19.9943	19.618	32.0569	35.2549	33.5723	20.1798	20.4763	20.3831	33.1679	34.8549	35.5483	20.2483	18.9695	20.8959	32.7421	29.4596	28.7569	13.8879	15.5682	15.1387	29.5721	36.2507	32.9393	16.0418	17.2199	17.0021	37.876	40.3898	38.6415		0.899929	3.48889e-52	2.06371e-51	false	0.848392	3.27268e-41
AT1G07690	AT1G07690	1	2377976	2379207	1232	--	--	transmembrane protein [Arabidopsis thaliana]	--	GO:0016021,integral component of membrane; GO:0005575,cellular_component; GO:0016020,membrane; GO:0031224,intrinsic component of membrane; GO:0110165,cellular anatomical entity	PF13908.9:Wnt and FGF inhibitory regulator		0.2593	0.0531	0.2378	1.4111	1.852	1.0481	0	0.1514	0.0473	0.7623	0.7201	0.2274	0.4492	0.1582	0.2801	0.3045	0.7907	0.3295	0	0	0	0.1321	0.0577	0.39	0	0.0514	0.0466	0.0511	0.0525	0.0448		3.08157	4.59103e-06	7.97545e-06	up	NA	NA
AT1G07710	AT1G07710	1	2386164	2388350	2187	--	--	Ankyrin repeat family protein [Arabidopsis thaliana]	Y5262_ARATH RecName: Full=Ankyrin repeat-containing protein At5g02620;	GO:0005783,endoplasmic reticulum; GO:0016021,integral component of membrane; GO:0005886,plasma membrane; GO:0008157,protein phosphatase 1 binding; GO:0019888,protein phosphatase regulator activity; GO:0035304,regulation of protein dephosphorylation; GO:0003674,molecular_function; GO:0005488,binding; GO:0005515,protein binding; GO:0019899,enzyme binding; GO:0019902,phosphatase binding; GO:0019903,…	PF12796.10:Ankyrin repeats (3 copies)		0.8468	0.6258	0.863	1.04	0.8399	0.7255	0.488	0.6867	0.4929	0.7446	0.381	0.5157	0.7538	1.0286	1.0586	0.4419	0.5793	0.2989	0.2897	0.387	0.5527	0.5093	0.5754	0.6064	0.5644	0.6057	0.6978	0.3937	0.6899	0.4265		0.277864	0.454607	0.492291	false	0.0638435	0.891521
AT1G07720	KCS3	1	2390531	2392628	2098	K15397 3-ketoacyl-CoA synthase [EC:2.3.1.199] | (RefSeq) KCS3; 3-ketoacyl-CoA synthase 3 (A)	ko00062: Fatty acid elongation; ko01100: Metabolic pathways; ko01110: Biosynthesis of secondary metabolites; ko04626: Plant-pathogen interaction	3-ketoacyl-CoA synthase 3 [Arabidopsis thaliana]	KCS3_ARATH RecName: Full=3-ketoacyl-CoA synthase 3 {ECO:0000303|PubMed:18465198}; Short=KCS-3 {ECO:0000303|PubMed:18465198}; EC=2.3.1.199 {ECO:0000305}; AltName: Full=Very long-chain fatty acid condensing enzyme 3 {ECO:0000303|PubMed:18465198}; Short=VLCFA condensing enzyme 3 {ECO:0000303|PubMed:18465198}; Flags: Precursor;	GO:0005783,endoplasmic reticulum; GO:0016020,membrane; GO:0102756,very-long-chain 3-ketoacyl-CoA synthase activity; GO:0006633,fatty acid biosynthetic process; GO:0009409,response to cold; GO:0009416,response to light stimulus; GO:0003674,molecular_function; GO:0003824,catalytic activity; GO:0016740,transferase activity; GO:0016746,acyltransferase activity; GO:0016747,acyltransferase activity, tr…	PF08392.15:FAE1/Type III polyketide synthase-like protein		26.6717	28.0956	31.65	14.6849	14.8668	15.381	22.4275	26.7796	25.3632	13.0845	16.1905	15.2467	37.1515	36.8631	36.9256	13.5627	13.8217	14.1662	46.0087	47.1108	48.3267	20.7732	21.0613	19.912	47.86	51.2289	44.0022	47.6425	50.4506	51.481		-0.820583	8.16442e-22	2.67475e-21	false	-0.660744	4.40258e-10
AT1G07743	AT1G07743	1	19052719	19053731	1013	--	--	--	--	--	--		3.1901	3.4894	4.3385	0.9353	1.1308	1.053	4.3567	4.1746	3.8584	0.5597	1.7818	0.7838	3.1441	2.9086	2.7722	1.2269	1.8706	1.0483	5.5641	3.9216	4.8572	0.2802	1.0397	0.2363	5.643	3.4861	4.4501	1.5161	1.8358	1.662		-1.69758	2.92882e-06	5.14533e-06	down	-1.90791	1.06721e-06
AT1G07750	AT1G07750	1	2403992	2406049	2058	--	--	RmlC-like cupins superfamily protein [Arabidopsis thaliana]	GLUD1_ORYSJ RecName: Full=Glutelin type-D 1 {ECO:0000305}; Contains: RecName: Full=Glutelin type-D 1 acidic chain {ECO:0000305}; Contains: RecName: Full=Glutelin type-D 1 basic chain {ECO:0000305}; Flags: Precursor;	GO:0000326,protein storage vacuole; GO:0045735,nutrient reservoir activity; GO:0003674,molecular_function; GO:0000322,storage vacuole; GO:0000325,plant-type vacuole; GO:0005575,cellular_component; GO:0005622,intracellular anatomical structure; GO:0005737,cytoplasm; GO:0005773,vacuole; GO:0043226,organelle; GO:0043227,membrane-bounded organelle; GO:0043229,intracellular organelle; GO:0043231,intra…	PF00190.25:Cupin		33.7911	33.7901	37.0504	20.6867	20.0532	18.6816	27.7571	28.227	25.8835	10.7819	11.3628	14.1983	46.969	46.8412	48.0154	11.2634	14.8232	14.03	27.7714	30.8621	29.1754	13.3076	15.5732	14.7992	34.8593	36.3679	34.6508	24.1853	24.4158	22.4149		-0.693912	4.09253e-17	1.1591e-16	false	-1.08392	7.22201e-22
AT1G07770	RPS15A	1	2407411	2409791	2381	K02957 small subunit ribosomal protein S15Ae | (RefSeq) RPS15A; ribosomal protein S15A (A)	ko03010: Ribosome	hypothetical protein F2P56_011089, partial [Juglans regia]	R15A1_ARATH RecName: Full=40S ribosomal protein S15a-1;	GO:0022626,cytosolic ribosome; GO:0022627,cytosolic small ribosomal subunit; GO:0009505,plant-type cell wall; GO:0000325,plant-type vacuole; GO:0009506,plasmodesma; GO:0042788,polysomal ribosome; GO:0003735,structural constituent of ribosome; GO:0006412,translation; GO:0003674,molecular_function; GO:0005198,structural molecule activity; GO:0006518,peptide metabolic process; GO:0006807,nitrogen co…	PF00410.22:Ribosomal protein S8		40.5091	42.5538	41.5053	27.0407	24.0018	24.2517	51.6947	43.0893	47.8325	20.3854	17.8674	19.7648	38.0259	38.0983	37.818	22.0553	19.534	20.9398	48.1998	57.1818	51.0083	18.1606	19.5389	17.1957	49.6167	51.1673	49.2091	31.2291	30.5578	31.2273		-0.603756	1.12176e-15	3.03391e-15	false	-1.20979	1.36145e-43
AT1G07780	PAI1	1	2409865	2412777	2913	K01817 phosphoribosylanthranilate isomerase [EC:5.3.1.24] | (RefSeq) PAI1; phosphoribosylanthranilate isomerase 1 (A)	ko00400: Phenylalanine, tyrosine and tryptophan biosynthesis; ko01100: Metabolic pathways; ko01110: Biosynthesis of secondary metabolites; ko01230: Biosynthesis of amino acids	phosphoribosylanthranilate isomerase 1 [Arabidopsis thaliana]	PAI1_ARATH RecName: Full=N-(5'-phosphoribosyl)anthranilate isomerase 1, chloroplastic; EC=5.3.1.24 {ECO:0000305|PubMed:7773017}; Flags: Precursor;	GO:0009507,chloroplast; GO:0004640,phosphoribosylanthranilate isomerase activity; GO:0000162,tryptophan biosynthetic process; GO:0003674,molecular_function; GO:0003824,catalytic activity; GO:0016853,isomerase activity; GO:0016860,intramolecular oxidoreductase activity; GO:0016861,intramolecular oxidoreductase activity, interconverting aldoses and ketoses; GO:0006082,organic acid metabolic process…	PF00697.25:N-(5'phosphoribosyl)anthranilate (PRA) isomerase		4.6877	4.0224	4.0795	3.0756	2.3764	2.3948	4.1768	3.4121	4.0522	1.9196	2.1352	2.4883	3.5006	4.0164	4.6178	2.2318	1.9047	2.7471	5.3412	5.4491	4.4856	1.8336	1.5801	1.685	4.8253	5.4283	5.6409	2.8706	2.6319	3.3461		-0.58265	0.000763619	0.00113359	false	-0.743396	6.58464e-05
[truncated: 13,037 more rows]
[truncated: 14 more columns]
